# Supplementary material for: Identification of lenalidomide resistance pathways in myeloma and targeted resensitization using cereblon replacement, inhibition of STAT3 or targeting of IRF4
Source: Blood Cancer J. 2019 Feb 11;9(2):19. doi: 10.1038/s41408-019-0173-0 (PMC6370766; doi:10.1038/s41408-019-0173-0)
Supplement: Supplementary file 2 — mRNA-seq analysis identified the genes deferentially expressed in XG1 and XG1LenRe [file 41408_2019_173_MOESM2_ESM.xls]

## Sheet: Up-regulated
GeneName	logFC	PValue	FDR
CAV1	4.40329	0	0
HIST1H1C	3.26316	0	0
DOK5	6.62612	7.03E-312	0
SPATA31D1	7.48928	6.83397e-270	3.8498e-267
C10orf10	3.21622	3.58283e-269	1.95897e-266
GREM1	3.45285	1.70478e-267	9.05484e-265
ZNF37A	3.23715	3.29601e-255	1.53182e-252
EDNRB	3.39121	1.32814e-243	6.02198e-241
TRIB2	9.95154	6.45757e-237	2.72832e-234
MFNG	2.50204	3.81345e-236	1.57538e-233
RP11-462G2.1	3.56777	6.39197e-212	2.32994e-209
HPGD	2.47432	1.38036e-205	4.93479e-203
APBB1IP	3.18546	1.06433e-200	3.66404e-198
IL32	2.20441	4.15221e-200	1.37839e-197
AGT	3.57034	2.24573e-195	7.19796e-193
CLEC7A	5.24909	9.40005e-195	2.91245e-192
ASTN1	6.03007	1.7211e-187	4.99926e-185
SOCS3	5.0702	1.38665e-186	3.96581e-184
NLRP2	3.17296	5.3679e-183	1.46749e-180
NLRC5	2.18609	3.59137e-176	9.53765e-174
CD180	1.92493	1.24917e-174	3.27071e-172
IL6	3.9672	1.17234e-171	2.9451e-169
PTPRC	1.92057	5.50376e-167	1.32876e-164
PLD1	3.55183	3.65896e-166	8.61014e-164
IGLV3-1	2.21069	1.6631e-162	3.77038e-160
CBX5	1.80581	8.08648e-162	1.81118e-159
MALRD1	3.12139	1.54199e-160	3.33321e-158
CHRM2	5.97642	1.33423e-152	2.50538e-150
TNFRSF18	2.9732	2.76271e-151	5.13588e-149
SLA	3.98169	5.36595e-149	9.7797e-147
CCND2	2.4509	1.34403e-148	2.42577e-146
SEMA6D	2.95996	6.71636e-147	1.1779e-144
BCL3	2.54247	3.73727e-144	6.25908e-142
FRG2C	6.53025	1.48984e-140	2.3876e-138
HHLA2	3.45397	6.19011e-138	9.58951e-136
AC073072.5	3.78815	1.67782e-135	2.53583e-133
INF2	2.0448	3.18691e-134	4.73957e-132
RHOU	1.71455	2.52412e-130	3.52808e-128
F2R	1.84649	4.73308e-128	6.42248e-126
ADAM19	1.86156	3.21033e-124	4.20282e-122
KCNN3	1.67303	3.73443e-122	4.7878e-120
HBEGF	3.18367	1.02136e-119	1.27429e-117
CLEC9A	2.60607	2.5985e-118	3.22041e-116
PTP4A3	1.89321	3.30644e-118	4.07064e-116
SHCBP1	1.53424	1.1272e-114	1.30967e-112
TBC1D1	1.73414	2.90782e-114	3.35754e-112
CD99L2	1.5074	5.03438e-114	5.74167e-112
LAT2	1.60586	1.01444e-113	1.1499e-111
B4GALNT1	1.5465	1.07893e-113	1.21559e-111
MAP2	8.71758	1.28178e-113	1.43543e-111
MMP13	1.80705	1.44584e-113	1.60948e-111
PIEZO2	3.56716	1.95167e-113	2.15962e-111
MYCT1	3.26816	7.22479e-113	7.94727e-111
CAPN5	4.30991	8.91635e-113	9.7503e-111
MAGEA12	3.57653	1.30399e-112	1.41761e-110
NDNF	1.47551	3.82287e-108	3.90479e-106
JAZF1	2.42616	1.0508e-107	1.06165e-105
CD53	1.55799	1.41272e-106	1.41196e-104
SEMA3C	3.78383	2.98302e-106	2.93409e-104
FCER1G	2.66473	3.4125e-106	3.32506e-104
SULF1	4.95556	6.90866e-106	6.6545e-104
APBA2	1.91811	2.88911e-105	2.72632e-103
HIST1H2AC	2.00214	1.19731e-103	1.10188e-101
LIPH	2.11379	2.60216e-100	2.31455e-98
TOX	5.74144	3.90947e-100	3.46081e-98
STAT3	1.77056	5.57435e-100	4.91124e-98
JAKMIP2	4.05362	1.03104e-97	8.71226e-96
DTX1	3.83262	2.64449e-97	2.22448e-95
COL4A6	1.99594	1.80374e-94	1.4837e-92
HMGB3	1.40881	4.95223e-94	4.05559e-92
CABLES1	1.97799	2.11883e-93	1.72759e-91
COL6A3	4.91556	3.22644e-93	2.61919e-91
FYB	4.71409	1.6355e-92	1.32191e-90
CLGN	1.83645	7.50251e-92	6.01171e-90
ITGB1	1.33928	2.38778e-91	1.89696e-89
ATP6AP1	1.3501	1.37216e-90	1.08086e-88
SPTB	2.86707	1.7008e-90	1.33409e-88
ONECUT2	1.78811	1.84282e-90	1.43941e-88
SLC26A10	1.48299	2.81927e-88	2.16571e-86
ARHGAP15	2.85738	1.05277e-87	8.02087e-86
PBX1	3.58972	3.35194e-87	2.54337e-85
PBK	1.35388	6.28468e-87	4.74928e-85
MIER2	2.33329	2.95267e-86	2.22227e-84
PHTF2	1.37776	3.02443e-86	2.2671e-84
DPYSL3	4.33017	5.72556e-86	4.27463e-84
LY6E	2.12493	7.46546e-86	5.55132e-84
PTPRR	3.10773	2.14444e-85	1.58195e-83
CLCN4	3.3462	4.72774e-85	3.46019e-83
HEG1	1.79566	5.96576e-83	4.26552e-81
VBP1	1.27068	2.09849e-81	1.45563e-79
COL24A1	2.287	4.81002e-81	3.31179e-79
MLC1	1.272	3.15823e-80	2.13496e-78
AMY2A	4.79692	4.14601e-80	2.77246e-78
LINC00861	2.01941	4.70227e-80	3.12197e-78
GBP2	3.71114	1.28299e-79	8.4878e-78
TLE1	6.42135	1.93798e-79	1.27304e-77
BCL6	4.54186	1.1863e-78	7.68407e-77
TP53INP1	1.28391	1.51336e-78	9.76854e-77
UGT2B17	2.5553	1.90686e-78	1.21816e-76
CPEB4	1.56751	5.55817e-78	3.51451e-76
MET	1.32098	5.66889e-77	3.52457e-75
SLC9A6	1.29018	1.16526e-76	7.19674e-75
ABCB6	2.33678	3.19779e-76	1.94908e-74
SPAG16	5.5082	6.09168e-76	3.67677e-74
SLC4A4	4.10024	1.73426e-75	1.04336e-73
PIM2	1.23178	6.16762e-75	3.62836e-73
ZNF804A	1.53329	1.37349e-74	8.0041e-73
LINC00665	1.7982	1.37137e-73	7.91731e-72
MYBL2	1.26474	2.11395e-73	1.21291e-71
CCDC102B	1.6927	7.14291e-73	4.07321e-71
MICB	1.24256	2.19266e-72	1.24653e-70
FUNDC2	1.2121	3.84508e-72	2.17927e-70
ZNF91	2.51203	4.59448e-71	2.53446e-69
CTAG2	2.16206	1.44718e-70	7.88946e-69
SERPINI1	1.94711	4.0168e-70	2.17704e-68
EPDR1	1.27459	6.69627e-70	3.59779e-68
XYLT1	1.31205	8.95809e-70	4.78537e-68
ELK2BP	3.62003	1.49562e-69	7.9439e-68
PARM1	1.27721	2.11721e-69	1.12134e-67
GLA	1.27204	3.9002e-69	2.04815e-67
AC096559.1	11.0854	1.94446e-68	1.0041e-66
USP26	4.51162	1.97224e-67	1.00725e-65
ARHGAP31	1.80183	3.17938e-67	1.61931e-65
KLF3	2.46675	2.52572e-66	1.27244e-64
RP11-293B20.2	2.07823	2.72927e-66	1.37128e-64
MECOM	1.98706	4.75577e-66	2.37661e-64
GUCY1B3	1.86983	5.26077e-66	2.62192e-64
REEP3	1.22181	7.88262e-66	3.91813e-64
RALGPS2	1.14717	1.16343e-65	5.75216e-64
TOX2	1.60928	1.33897e-65	6.60248e-64
MAGEA1	1.12786	2.94139e-65	1.43518e-63
RBM47	1.38724	3.58604e-65	1.74059e-63
STEAP1	1.72405	5.49986e-65	2.64192e-63
RP11-25K19.1	6.13237	1.89737e-64	9.06737e-63
CTD-2341M24.1	3.56093	4.51844e-64	2.13735e-62
BLK	1.93115	5.04681e-64	2.38122e-62
COL4A5	1.36759	7.4406e-64	3.50179e-62
MVP	1.35547	5.08184e-62	2.32239e-60
ABHD5	1.48273	9.23976e-62	4.20998e-60
LGALS1	1.26487	1.31109e-61	5.95923e-60
AIFM1	1.13737	1.35672e-61	6.15156e-60
CEP55	1.13001	1.44784e-61	6.54877e-60
SKA1	1.11272	2.16704e-61	9.77797e-60
SLC16A6	1.62867	6.54562e-61	2.91806e-59
E2F2	1.56102	3.00477e-60	1.31742e-58
YRDC	1.09283	6.08359e-60	2.64238e-58
MAGEA3	1.17922	2.31848e-59	9.95393e-58
FAM50A	1.25709	3.55604e-59	1.5232e-57
ZNF608	2.91312	3.88555e-59	1.66051e-57
DDX3Y	1.07048	8.25692e-59	3.50448e-57
PSMB8	1.0949	1.24047e-58	5.2291e-57
RNU1-125P	2.36759	1.37389e-58	5.77842e-57
ADCK2	1.35546	3.1188e-58	1.30582e-56
IDH3G	1.16789	5.67468e-58	2.35474e-56
TMSB4X	1.05977	1.91408e-57	7.8376e-56
AURKA	1.14572	2.65289e-57	1.0839e-55
AFAP1-AS1	1.61332	2.76562e-57	1.12747e-55
RP11-767C1.1	8.49057	2.95134e-57	1.20056e-55
FCRL2	2.05432	4.0555e-57	1.64252e-55
RPL39L	1.25949	5.13649e-57	2.07581e-55
TMEM41A	1.05006	5.32401e-57	2.14693e-55
GDNF	2.02243	5.79157e-57	2.32538e-55
IRAK1	1.1137	1.07699e-56	4.30565e-55
HTATSF1	1.06098	1.52163e-56	6.04426e-55
KIAA0895	1.58075	2.77033e-56	1.09575e-54
G6PD	1.16703	3.13228e-56	1.23629e-54
MFHAS1	3.1223	3.75599e-56	1.47932e-54
SIPA1L2	2.51778	4.30635e-56	1.68893e-54
PIR	1.45948	4.64751e-56	1.81889e-54
SLC12A8	1.81475	7.27119e-55	2.77559e-53
PEG10	1.39346	1.06808e-54	4.03568e-53
BTBD3	6.75065	1.96519e-54	7.41033e-53
NCALD	1.3525	3.24501e-54	1.21622e-52
PLXDC2	3.0556	7.823e-54	2.91442e-52
CLU	2.35901	9.6609e-54	3.59192e-52
MYRIP	2.95151	1.51682e-53	5.61708e-52
IGLJ1	1.11886	1.95497e-53	7.21091e-52
PLEKHG4B	1.10659	1.99757e-53	7.35345e-52
TSPAN33	1.75367	4.44065e-53	1.61549e-51
HSPA1B	1.05492	9.79263e-53	3.50761e-51
VMA21	1.1164	1.30244e-52	4.63898e-51
KIAA1328	1.1738	1.30261e-52	4.63898e-51
ACVR1	4.169	1.35447e-52	4.81445e-51
HIST1H2BJ	2.14683	1.67468e-52	5.9187e-51
ANLN	1.01573	2.85738e-52	1.00603e-50
VCX2	1.30792	6.71619e-52	2.35574e-50
MAGEA6	1.04238	6.94685e-52	2.43205e-50
TAPSAR1	1.11343	8.93496e-52	3.1105e-50
CTNNA3	2.49803	1.31284e-51	4.54482e-50
GDI1	1.04565	1.40925e-51	4.86952e-50
MLYCD	3.0713	4.36279e-51	1.49089e-49
CHI3L1	1.84689	8.12654e-51	2.76183e-49
LAGE3	1.29023	2.10878e-50	7.12769e-49
PON2	1.00765	2.16251e-50	7.29603e-49
VCX	1.27956	2.27785e-50	7.65736e-49
TRPS1	1.07865	2.63936e-50	8.85664e-49
CYP21A2	2.51182	3.75816e-50	1.25205e-48
JUN	1.45474	4.55795e-50	1.51578e-48
TC2N	1.79419	5.14881e-50	1.70922e-48
HVCN1	1.07007	6.66715e-50	2.20146e-48
MCM10	0.997535	6.86204e-50	2.2618e-48
NAALADL2	3.90921	1.31227e-49	4.29491e-48
PIK3CD	1.10292	1.5789e-49	5.14944e-48
GADD45B	1.62905	1.5909e-49	5.17947e-48
MYO16	2.11005	2.19207e-49	7.08707e-48
PAGE1	1.81011	2.19943e-49	7.09852e-48
BBOX1	5.49309	2.39823e-49	7.72671e-48
RP5-850E9.3	0.987306	2.50245e-49	8.04854e-48
GIMAP7	1.74294	3.89096e-49	1.24928e-47
MAPKAPK2	0.989974	6.36624e-49	2.02999e-47
SRXN1	0.987852	6.86515e-49	2.18533e-47
CLEC2L	2.52501	7.15611e-49	2.27405e-47
NCAPH	0.966688	8.27051e-49	2.61923e-47
LRRC20	1.44774	8.52687e-49	2.69583e-47
HSPA1A	1.12588	1.27709e-48	4.02393e-47
AC002480.3	3.4369	2.14056e-48	6.72179e-47
KCNK1	1.23765	3.52939e-48	1.10086e-46
BUB1	0.940965	4.56896e-48	1.42273e-46
THY1	3.01916	7.9666e-48	2.46421e-46
EIF5	0.994804	1.10643e-47	3.41672e-46
UTP14A	1.02417	1.22617e-47	3.78017e-46
NEU1	1.05247	1.79281e-47	5.50882e-46
CNKSR1	1.76427	2.25895e-47	6.90688e-46
TK1	1.27194	5.35374e-47	1.61045e-45
CCDC167	1.13676	5.48155e-47	1.64358e-45
TMSB4XP8	1.05172	6.56399e-47	1.96497e-45
S100A4	1.30191	2.62387e-46	7.68153e-45
APBB1	2.02362	3.05211e-46	8.90718e-45
CCL2	3.32348	4.89899e-46	1.42078e-44
RP5-884M6.1	4.0892	4.98945e-46	1.44477e-44
MTM1	1.41297	5.56468e-46	1.60882e-44
RAB7L1	0.952621	6.41617e-46	1.84925e-44
SQSTM1	0.930374	8.98431e-46	2.58143e-44
KPNA2	0.917632	1.41638e-45	4.05709e-44
CHFR	1.45378	2.44492e-45	6.97101e-44
DCLRE1A	1.07066	2.51041e-45	7.1468e-44
NAA10	0.939057	2.62556e-45	7.46318e-44
PCNA	0.959141	2.80912e-45	7.97276e-44
PLEKHB2	0.929788	3.56323e-45	1.00364e-43
GYG1	0.97161	6.99474e-45	1.96127e-43
SYPL1	1.1684	8.4569e-45	2.36412e-43
TACC1	0.924256	1.03451e-44	2.87468e-43
EVA1B	2.12229	1.26483e-44	3.49899e-43
CCNA2	0.903595	1.71967e-44	4.74313e-43
CD28	0.935963	2.0124e-44	5.54229e-43
RGS3	2.20525	7.1335e-44	1.93877e-42
IFNLR1	1.07337	7.45289e-44	2.02262e-42
POP1	1.00631	9.15822e-44	2.47818e-42
PARP9	1.68904	9.31733e-44	2.51757e-42
POMK	1.01787	1.07651e-43	2.90455e-42
SLC44A5	4.67	1.42176e-43	3.81944e-42
CDC6	0.910315	1.55212e-43	4.16362e-42
EMP2	5.1673	2.11129e-43	5.65546e-42
SLC38A5	0.893811	2.86668e-43	7.66785e-42
MAN1A1	0.915463	3.76576e-43	1.00438e-41
KATNAL1	1.70341	8.263e-43	2.17577e-41
DEPDC1	0.906453	1.42697e-42	3.731e-41
ZNF268	1.09301	1.86612e-42	4.87235e-41
NUF2	0.89069	1.89407e-42	4.9384e-41
C4B	1.07739	2.07478e-42	5.40198e-41
CTSA	0.895177	2.29839e-42	5.97581e-41
HIST1H2AE	2.20502	2.80596e-42	7.2853e-41
AC087645.1	0.985471	2.99414e-42	7.75223e-41
CCNE2	1.11487	3.78657e-42	9.79031e-41
STS	1.20114	3.93897e-42	1.01561e-40
HN1	0.884727	5.57631e-42	1.42984e-40
PIGH	1.22187	7.15475e-42	1.82451e-40
RAC2	1.01884	1.16357e-41	2.94296e-40
NCEH1	1.18435	1.28011e-41	3.23332e-40
RP11-1084E5.1	5.2295	1.69282e-41	4.26416e-40
APOBEC3F	1.98643	2.71192e-41	6.76705e-40
ATP6V0B	0.884403	2.78182e-41	6.93218e-40
SH2D3C	1.90244	3.40735e-41	8.47961e-40
CDC25A	0.934365	4.59608e-41	1.13922e-39
CXorf40B	1.23255	5.40859e-41	1.33704e-39
SLC37A1	1.61389	5.96037e-41	1.46759e-39
FUCA2	0.887191	5.99034e-41	1.47302e-39
CCSAP	0.938306	7.22448e-41	1.77415e-39
RPL18AP8	5.80178	7.74711e-41	1.89748e-39
KCNA4	10.1721	1.12042e-40	2.737e-39
BIRC5	0.963377	1.17169e-40	2.85848e-39
CTD-2522B17.5	10.1307	2.27898e-40	5.50926e-39
ENPP4	1.03589	2.52587e-40	6.09817e-39
ORC6	0.950825	3.22653e-40	7.75953e-39
ITGAL	0.898763	4.97157e-40	1.191e-38
COBLL1	1.41305	7.04507e-40	1.68339e-38
LINC00667	1.38815	8.49971e-40	2.02317e-38
CAND2	0.995575	9.26602e-40	2.20275e-38
MPP1	1.23557	1.00301e-39	2.38134e-38
CENPN	0.935976	1.14075e-39	2.70146e-38
HSP90AA1	0.867171	1.30084e-39	3.07276e-38
DHCR24	0.962528	1.54269e-39	3.6348e-38
Z82188.1	1.03664	1.65821e-39	3.90204e-38
ANXA7	0.862948	1.90211e-39	4.46467e-38
MTMR1	0.928322	2.87697e-39	6.71052e-38
RP11-255H23.2	1.62496	3.42766e-39	7.96503e-38
GMNN	0.872166	3.53068e-39	8.19417e-38
KIAA0101	0.912164	4.23225e-39	9.79795e-38
PSMC2	0.854123	7.39567e-39	1.68901e-37
PSMD5	1.89942	7.75597e-39	1.76912e-37
CABLES2	1.05714	7.97066e-39	1.81587e-37
AC008964.1	5.02029	9.41087e-39	2.13351e-37
MAGEC2	0.888094	1.0373e-38	2.34878e-37
CD86	2.77477	1.92947e-38	4.34248e-37
IDS	0.927549	2.25993e-38	5.0678e-37
CFB	1.42799	3.32661e-38	7.41506e-37
BCAP31	0.870986	3.81193e-38	8.44621e-37
DKC1	0.839447	4.86957e-38	1.0764e-36
PRR15	1.51428	5.46542e-38	1.20525e-36
CMC2	0.942295	6.68735e-38	1.46601e-36
CSAG1	3.65454	9.44365e-38	2.06538e-36
SEMA3D	1.34627	9.51746e-38	2.07908e-36
MBNL3	0.882602	9.8724e-38	2.15408e-36
EEPD1	1.38697	1.10344e-37	2.40198e-36
BTLA	1.97333	1.58882e-37	3.43845e-36
AGFG2	1.13259	2.08841e-37	4.51437e-36
UHMK1	0.894106	4.87049e-37	1.04311e-35
ZFP36L1	1.1303	5.04247e-37	1.07871e-35
PLOD1	0.889907	5.85904e-37	1.25051e-35
RAB18	0.856011	7.82314e-37	1.6564e-35
GGH	0.860186	7.90098e-37	1.67098e-35
STX3	1.52905	8.00899e-37	1.6919e-35
CFB	1.38848	1.06407e-36	2.24022e-35
TMEM156	1.51491	1.07662e-36	2.26406e-35
DOK2	2.25427	1.16e-36	2.43665e-35
MST4	0.878486	1.21183e-36	2.54265e-35
MUC15	4.41449	1.56381e-36	3.27747e-35
MIR3198-2	1.75652	1.90111e-36	3.97097e-35
PRR11	0.8239	2.8872e-36	5.97031e-35
SNRPA1	0.827711	3.44173e-36	7.08546e-35
AIFM2	0.91078	3.45581e-36	7.10659e-35
POU2AF1	0.855389	4.04201e-36	8.28456e-35
FAM122B	0.865074	4.27659e-36	8.75571e-35
CAV2	2.94278	4.77542e-36	9.75551e-35
CCR9	2.80368	5.24471e-36	1.07024e-34
ATP6V0A1	0.869952	6.79039e-36	1.38262e-34
IKZF2	1.24868	8.12361e-36	1.64687e-34
TFDP3	4.33193	9.77416e-36	1.97502e-34
ITGB1P1	1.41992	1.10522e-35	2.22841e-34
FNDC3B	0.82366	1.93083e-35	3.85959e-34
IDS	0.950488	2.42868e-35	4.84432e-34
SLFN12L	1.23388	2.99935e-35	5.96979e-34
ESCO2	0.841977	3.98193e-35	7.90011e-34
MASTL	0.895782	4.06343e-35	8.05321e-34
UBL4A	0.932015	4.23881e-35	8.39185e-34
SLAMF6	1.3205	5.05431e-35	9.9639e-34
RAD51C	0.858449	7.74341e-35	1.52328e-33
GLO1	0.814474	8.01723e-35	1.57548e-33
RP1-154K9.2	4.22256	1.02334e-34	2.00886e-33
GIMAP6	2.27928	1.43772e-34	2.79573e-33
2017-09-06	1.04201	1.45483e-34	2.82605e-33
NDC80	0.843868	1.88791e-34	3.65967e-33
RP11-99J16__A.2	3.41703	2.73137e-34	5.26179e-33
POC1A	0.868923	3.39329e-34	6.53016e-33
UFD1L	0.799175	4.29026e-34	8.21379e-33
DAPP1	2.00521	4.93491e-34	9.43513e-33
FCRL5	1.65569	6.51186e-34	1.23779e-32
MMGT1	0.827398	7.05171e-34	1.3363e-32
SNRNP25	0.846316	8.00331e-34	1.51355e-32
TMEM45A	1.16505	8.3206e-34	1.57195e-32
CYP21A1P	2.14369	8.85256e-34	1.67075e-32
AMACR	1.10655	9.97223e-34	1.87826e-32
MYH15	1.23141	1.3777e-33	2.5818e-32
BTG3	0.934249	1.91291e-33	3.56323e-32
MAPK6	0.839843	2.172e-33	4.03774e-32
RP3-337O18.9	0.961061	2.5835e-33	4.77882e-32
ACTG1	0.807431	2.68043e-33	4.95321e-32
HIST1H3G	2.46725	2.81768e-33	5.1965e-32
ZDHHC18	0.868175	3.94286e-33	7.23571e-32
BANK1	0.987964	4.64182e-33	8.51e-32
RCBTB2	1.08303	4.85208e-33	8.88184e-32
CTD-3113P16.5	2.20204	4.8542e-33	8.88184e-32
TCIRG1	1.80926	4.95491e-33	9.0572e-32
C17orf51	0.959062	5.07481e-33	9.25817e-32
REEP4	0.821587	5.58663e-33	1.01819e-31
SMIM10	1.35865	6.29355e-33	1.14479e-31
MIR4435-1HG	0.92646	6.38242e-33	1.15982e-31
FRZB	0.781889	8.80418e-33	1.59057e-31
CDC25B	0.924755	1.10986e-32	1.99925e-31
ACOXL	2.65871	1.40222e-32	2.52346e-31
NFE4	0.938395	1.40526e-32	2.52647e-31
EBP	0.787372	1.63208e-32	2.92296e-31
NPLOC4	0.796521	1.97461e-32	3.52962e-31
SYNGR2	0.864776	2.11833e-32	3.77924e-31
FAM83D	0.903887	2.3303e-32	4.14945e-31
ATP8A2	1.29512	2.82047e-32	4.99833e-31
CTD-3193K9.4	0.92225	2.9706e-32	5.25938e-31
BRCC3	0.872708	3.49883e-32	6.18282e-31
CD320	0.82469	3.5342e-32	6.2394e-31
C2	1.10791	3.57055e-32	6.29759e-31
ZNF254	3.84196	3.84463e-32	6.77456e-31
NDUFS5	0.793018	4.05923e-32	7.13918e-31
SLCO4A1	0.80396	4.14159e-32	7.27713e-31
AC069363.1	1.7931	5.14127e-32	9.00813e-31
SBNO2	0.789586	5.21459e-32	9.12799e-31
PLK1	0.925813	5.72476e-32	1.00022e-30
ATL3	0.774815	5.8386e-32	1.01819e-30
TMEM208	0.791373	6.01638e-32	1.04822e-30
VAMP7	0.824914	6.64569e-32	1.15461e-30
SPAG5	0.853055	7.79872e-32	1.35241e-30
STEAP1B	1.01557	8.03659e-32	1.39106e-30
DTNBP1	0.913702	9.61778e-32	1.65704e-30
RFC4	0.77003	1.01502e-31	1.74553e-30
CHRM3	0.84595	1.24128e-31	2.12677e-30
SCD	1.022	1.37298e-31	2.34809e-30
PHF6	0.868022	2.449e-31	4.14634e-30
GABARAPL1	1.01377	2.71251e-31	4.58414e-30
DDRGK1	0.779326	3.73847e-31	6.27807e-30
RAP2C	0.873435	4.06997e-31	6.81628e-30
RP11-1033A18.1	0.861632	4.13317e-31	6.91591e-30
EMD	0.830315	5.17306e-31	8.64035e-30
TRIM69	0.884663	6.61007e-31	1.10109e-29
RP1-20N2.6	0.848022	6.7283e-31	1.11978e-29
HAT1	0.767293	9.37788e-31	1.55379e-29
DTX3L	0.888865	1.36763e-30	2.25592e-29
TMEM212-AS1	4.0731	1.38862e-30	2.28852e-29
IKBKG	1.02365	1.43259e-30	2.35681e-29
SLC2A10	1.75185	1.76402e-30	2.89436e-29
AC002480.5	3.36427	1.79754e-30	2.94416e-29
TSPAN14	0.92352	1.92921e-30	3.15426e-29
CCL3	1.80172	2.51222e-30	4.09309e-29
WBP2	0.78157	2.74797e-30	4.47327e-29
LGALS14	3.03467	2.8231e-30	4.59155e-29
XBP1	0.760648	3.07115e-30	4.98191e-29
ADAM10	0.736075	3.19865e-30	5.17969e-29
PMVK	0.791377	3.20544e-30	5.18618e-29
AL139819.1	1.03929	3.68983e-30	5.9647e-29
FANCD2	0.756325	3.96124e-30	6.39787e-29
LPGAT1	0.751969	4.01551e-30	6.47988e-29
ECT2	0.770356	4.18775e-30	6.75198e-29
SPATA13	2.04544	4.33347e-30	6.97483e-29
C1orf122	0.849386	4.4059e-30	7.07914e-29
VCX3A	1.96769	4.434e-30	7.11813e-29
ZNF275	0.763408	5.21525e-30	8.33634e-29
CTD-2015H6.3	2.3741	5.6385e-30	8.9974e-29
SDE2	0.838255	6.20793e-30	9.87216e-29
FAM64A	1.0643	6.80475e-30	1.08028e-28
PLBD1	0.817384	6.90648e-30	1.09549e-28
ALDH1A2	4.81762	7.9305e-30	1.25364e-28
TAGLN2	0.752796	9.51582e-30	1.50169e-28
MGAT5	0.75236	9.89055e-30	1.55818e-28
CCR10	0.841327	1.29367e-29	2.02948e-28
APOBEC3C	0.779002	1.51024e-29	2.36126e-28
ZMPSTE24	0.904538	1.54916e-29	2.42007e-28
PTPN22	0.875468	1.57045e-29	2.45127e-28
BRI3BP	0.741399	1.84392e-29	2.8733e-28
C11orf82	0.773013	1.97458e-29	3.07433e-28
ITGAE	0.832597	2.29829e-29	3.57534e-28
RBMX2	0.900459	2.48311e-29	3.84996e-28
ZNF681	1.08582	2.84688e-29	4.40296e-28
PSMD3	0.725066	3.20319e-29	4.94579e-28
CLDND1	0.747944	3.34681e-29	5.15897e-28
ARHGEF9	1.20051	3.41427e-29	5.25859e-28
PSMC3	0.762412	3.74442e-29	5.75754e-28
CENPM	0.823787	4.41187e-29	6.76706e-28
VAPA	0.728407	4.43506e-29	6.79165e-28
CTD-2306M10.1	1.72778	4.43521e-29	6.79165e-28
RHBDD2	0.799738	4.99646e-29	7.6448e-28
SLC5A3	0.772403	5.07548e-29	7.75931e-28
SLC5A3	0.772403	5.16214e-29	7.8853e-28
POLR3K	0.845158	6.0123e-29	9.16888e-28
FLNA	0.965122	6.3095e-29	9.60636e-28
ABHD3	0.847726	7.02851e-29	1.06748e-27
TCF19	0.830561	7.41839e-29	1.12578e-27
SKA3	0.778246	8.85215e-29	1.3379e-27
ATP6V0E2	1.0681	9.96935e-29	1.5043e-27
CCND2-AS1	2.7126	1.02366e-28	1.54338e-27
TNPO3	0.738263	1.09051e-28	1.63886e-27
USP37	0.760667	1.09716e-28	1.64751e-27
TMEM70	0.77202	1.13557e-28	1.70381e-27
ARID3A	0.73701	1.19e-28	1.77974e-27
LDHA	0.743451	1.22414e-28	1.82932e-27
GAS6	0.736233	1.3495e-28	2.01342e-27
HN1L	0.733287	1.42174e-28	2.1161e-27
POMP	0.742314	1.70459e-28	2.52497e-27
LANCL2	0.82079	1.92193e-28	2.84238e-27
GINS1	0.719287	1.92607e-28	2.84623e-27
C4A	0.992457	1.98919e-28	2.93717e-27
TRPV2	0.889103	2.1435e-28	3.16252e-27
NKIRAS1	0.879916	2.14571e-28	3.16326e-27
C5orf45	0.722082	2.22897e-28	3.28341e-27
CDH18	0.800721	2.28121e-28	3.35769e-27
C18orf54	0.916972	2.45609e-28	3.61224e-27
TNFRSF1B	0.777299	3.67828e-28	5.37573e-27
IGF2R	0.771513	3.93151e-28	5.7368e-27
GINS4	0.766504	4.8594e-28	7.0741e-27
ACSL3	0.984587	6.35856e-28	9.23481e-27
C3orf52	0.945434	7.02606e-28	1.01804e-26
RP11-822E23.8	1.02821	7.05873e-28	1.02198e-26
MME	0.73667	7.32317e-28	1.05944e-26
GLRB	1.65079	7.49998e-28	1.08333e-26
RCSD1	0.817031	9.0873e-28	1.30854e-26
E2F1	0.790795	1.00278e-27	1.44174e-26
JKAMP	0.763698	1.02625e-27	1.47435e-26
KIF20B	0.714519	1.31546e-27	1.88256e-26
KIF11	0.716455	1.34262e-27	1.91994e-26
HSPH1	0.731614	1.37604e-27	1.96471e-26
NEK2	0.729368	1.48562e-27	2.11792e-26
CTB-175P5.4	3.57576	1.52519e-27	2.17267e-26
GTF3C6	0.745457	1.56464e-27	2.22375e-26
NSDHL	1.03159	1.73128e-27	2.45683e-26
PSD4	1.10111	1.86919e-27	2.64648e-26
C18orf32	0.902107	2.12456e-27	2.99891e-26
CCDC71L	0.823751	2.30913e-27	3.25449e-26
ACSL1	0.83192	2.44757e-27	3.44699e-26
ACOT7	0.772487	2.88768e-27	4.04841e-26
BHLHE40	1.96137	2.99188e-27	4.19134e-26
TRAM1	1.03167	3.08814e-27	4.32293e-26
BLVRA	1.24653	3.48601e-27	4.85794e-26
TLR4	3.39594	3.49196e-27	4.86259e-26
PGK1	0.709567	3.53322e-27	4.91635e-26
PPT2	0.835718	3.67836e-27	5.10685e-26
ZNF697	1.15163	3.73031e-27	5.17511e-26
EEF1E1	0.776114	3.73321e-27	5.17527e-26
HIST1H2BG	1.86833	4.0248e-27	5.57118e-26
FGD6	1.416	4.3645e-27	6.03691e-26
NCAPG	0.704358	4.36886e-27	6.03844e-26
GTF2A1	0.708275	4.43516e-27	6.12099e-26
PPM1L	1.11496	4.4594e-27	6.14987e-26
GSG2	0.756371	4.9229e-27	6.76898e-26
SMIM13	0.744816	5.16063e-27	7.09062e-26
ARMC1	0.79755	5.44809e-27	7.48005e-26
HMGN5	0.910731	5.54096e-27	7.59634e-26
HOPX	1.13741	5.71403e-27	7.82208e-26
ELOVL1	0.741165	6.62657e-27	9.05506e-26
KIF23	0.776893	6.62934e-27	9.05506e-26
RRM2	0.846972	6.95993e-27	9.49964e-26
PSMB2	0.714242	8.64874e-27	1.17615e-25
EAF1	0.697825	9.28808e-27	1.26125e-25
GCLM	0.807273	9.54438e-27	1.29416e-25
CACYBP	0.728991	9.64066e-27	1.30627e-25
GGA2	0.715181	1.08528e-26	1.4673e-25
VMP1	0.710869	1.15867e-26	1.56538e-25
GALNT1	0.814519	1.24714e-26	1.68246e-25
PVR	0.780237	1.53204e-26	2.06382e-25
CTD-2515C13.2	5.57225	1.80666e-26	2.42672e-25
IRF2BPL	0.881737	2.19895e-26	2.94513e-25
MND1	0.817059	2.25638e-26	3.01988e-25
ATG3	0.695234	2.27465e-26	3.04214e-25
CMC4	1.18524	2.53294e-26	3.38029e-25
UCHL1	0.684489	3.63709e-26	4.82954e-25
TAP1	0.761047	3.76476e-26	4.99549e-25
IGLC1	0.729815	3.94231e-26	5.22736e-25
MLLT11	0.922038	4.26208e-26	5.64733e-25
CXorf40A	1.05905	4.48959e-26	5.94107e-25
CHIC1	0.961957	4.58445e-26	6.06152e-25
PGAM1	0.692353	5.35329e-26	7.04799e-25
KIF2C	0.716176	5.43327e-26	7.14824e-25
FAM3A	0.851628	5.43864e-26	7.15023e-25
TMEM185A	1.02931	5.52291e-26	7.2559e-25
GINS2	0.772779	5.62121e-26	7.37982e-25
MAPRE1	0.69701	6.01956e-26	7.88609e-25
EME1	0.697883	6.10489e-26	7.99225e-25
SNHG9	1.36155	7.60781e-26	9.91789e-25
SCARB2	0.717614	8.41084e-26	1.09571e-24
DNAJB6	0.691542	8.4287e-26	1.09727e-24
MTCP1	1.13263	9.25537e-26	1.20068e-24
SKA2	0.726046	9.53793e-26	1.23647e-24
APOBEC3G	1.26443	1.09622e-25	1.41913e-24
GRIN2D	1.67479	1.16411e-25	1.50388e-24
C16orf54	0.786672	1.17414e-25	1.51578e-24
2017-09-09	0.978498	1.19385e-25	1.53909e-24
FRRS1	0.958484	1.29685e-25	1.66841e-24
MAD2L1	0.683259	1.31657e-25	1.6926e-24
RP11-537A6.9	0.867427	1.60716e-25	2.06049e-24
MDC1	0.681696	1.73075e-25	2.21436e-24
ST3GAL1	0.998336	1.80836e-25	2.31048e-24
MEF2D	0.684142	1.82762e-25	2.33348e-24
SH3D21	1.54547	1.96845e-25	2.50985e-24
SLC10A7	0.850831	2.07904e-25	2.64359e-24
MRPS23	0.693368	2.08349e-25	2.64744e-24
SDF4	0.760806	2.09188e-25	2.65629e-24
SLC39A1	0.739754	2.1574e-25	2.73388e-24
TREX2	0.839977	2.30309e-25	2.91652e-24
DDX26B	0.93044	2.44915e-25	3.09725e-24
ICMT	0.711368	2.56198e-25	3.23775e-24
TMSB15B	3.51647	2.56528e-25	3.23971e-24
ATP6V1E1	0.705995	2.63227e-25	3.3198e-24
CTPS1	0.717142	3.1666e-25	3.98559e-24
ATP10D	1.94533	3.43635e-25	4.31925e-24
MTFR2	0.843765	3.6187e-25	4.54538e-24
USP12	0.796271	3.82177e-25	4.78751e-24
SEC11C	0.768682	4.52175e-25	5.64914e-24
ACAT2	0.702117	4.69528e-25	5.862e-24
TYMS	0.717809	4.79479e-25	5.97421e-24
GPR65	1.10311	4.9933e-25	6.20906e-24
UBE2T	0.700335	5.51642e-25	6.84124e-24
SLC25A30	0.960404	6.60539e-25	8.16451e-24
RFC3	0.759219	6.71867e-25	8.29702e-24
JUNB	0.683236	6.72152e-25	8.29702e-24
HPRT1	0.703901	7.34048e-25	9.04305e-24
C20orf24	0.6914	7.35667e-25	9.05099e-24
TPO	4.13464	7.47926e-25	9.19573e-24
SLC25A12	0.699115	8.29222e-25	1.0155e-23
HDHD1	0.731734	8.54971e-25	1.04634e-23
PSMA7	0.661319	8.87054e-25	1.08346e-23
ATP6V0C	0.712233	9.66515e-25	1.17897e-23
LGALS17A	2.30103	1.01923e-24	1.24245e-23
NSFL1C	0.696828	1.04232e-24	1.26956e-23
TREML2	1.09952	1.04283e-24	1.26956e-23
TSPAN5	0.885624	1.27061e-24	1.5388e-23
MOSPD1	1.11893	1.37636e-24	1.66362e-23
SREBF1	1.75043	1.61552e-24	1.94511e-23
EMC3	0.677725	1.69492e-24	2.03938e-23
AC000068.10	0.879111	1.76302e-24	2.11996e-23
MAP3K9	1.01072	1.85518e-24	2.22934e-23
HAUS7	0.823233	2.14276e-24	2.56661e-23
HIST1H2BD	1.21411	2.15374e-24	2.5781e-23
CALU	0.69305	2.18722e-24	2.6165e-23
UBE2G1	0.666458	2.26985e-24	2.71012e-23
EMC3-AS1	1.13352	2.28298e-24	2.72405e-23
MYBL1	0.817051	2.3682e-24	2.82391e-23
RNF4	0.668716	2.39676e-24	2.85614e-23
VIMP	0.678734	2.64138e-24	3.13759e-23
SDR16C5	3.87716	3.03594e-24	3.59938e-23
PGP	0.740931	3.12241e-24	3.69718e-23
RDH10	0.735606	3.25379e-24	3.84538e-23
TIMM17A	0.692413	3.35505e-24	3.96254e-23
FADS2	0.769746	3.51592e-24	4.14202e-23
THPO	2.58383	3.82009e-24	4.49181e-23
SFXN1	0.662356	3.87287e-24	4.55098e-23
ZNRF1	0.952634	4.1181e-24	4.83304e-23
TMEM71	2.0035	4.36319e-24	5.11423e-23
HJURP	0.709713	4.90021e-24	5.74007e-23
RNF11	0.69204	5.30837e-24	6.21036e-23
MYO1F	1.54328	6.27419e-24	7.32646e-23
MAP3K2	0.679823	6.32884e-24	7.38563e-23
TIPIN	0.779896	6.43872e-24	7.50914e-23
LMBRD1	0.706557	6.6676e-24	7.76633e-23
DOCK11	0.658963	6.91354e-24	8.04776e-23
SYT1	0.764751	6.93082e-24	8.06282e-23
AC099522.1	1.16338	7.31733e-24	8.50182e-23
CST7	3.08299	7.55124e-24	8.76265e-23
PAG1	0.944563	7.61528e-24	8.83145e-23
ZFAND2A	0.833432	7.63753e-24	8.85173e-23
TAPT1	0.798558	7.89023e-24	9.1389e-23
NAA50	0.663316	8.44936e-24	9.76826e-23
POLR2D	0.674863	9.85923e-24	1.13488e-22
2017-03-11	4.40034	1.17639e-23	1.34911e-22
AOC2	1.11494	1.217e-23	1.39482e-22
RP11-20I23.1	0.686627	1.2915e-23	1.4793e-22
CIAPIN1	0.677929	1.36504e-23	1.56065e-22
SOAT1	0.684383	1.54985e-23	1.76868e-22
DANCR	0.687501	1.58528e-23	1.80689e-22
FOXD1	1.14956	1.66317e-23	1.89334e-22
PRRG4	1.1326	1.91771e-23	2.16718e-22
PSMD2	0.648577	2.03643e-23	2.29856e-22
TG	1.65985	2.47462e-23	2.78302e-22
SNAI3	1.86263	2.47646e-23	2.7834e-22
PKHD1	2.22308	2.49558e-23	2.80319e-22
SMARCE1	0.656208	2.55734e-23	2.87083e-22
CCNF	0.779372	2.74388e-23	3.07466e-22
SLC24A3	6.27928	3.19405e-23	3.5662e-22
EXO1	0.705827	3.21898e-23	3.58974e-22
CLCN5	0.908613	3.59843e-23	4.00088e-22
BCAS2	0.706692	3.78621e-23	4.20463e-22
TPX2	0.682668	3.88276e-23	4.30671e-22
RFC2	0.680179	4.31201e-23	4.77144e-22
KCNK13	4.16889	4.57399e-23	5.05328e-22
PRDM5	0.710145	4.80054e-23	5.29312e-22
NHLRC3	0.803292	4.84137e-23	5.33181e-22
RYBP	0.768385	5.10277e-23	5.6031e-22
RP11-1084J3.4	0.900947	5.36147e-23	5.88022e-22
KRT222	0.67251	5.43149e-23	5.95e-22
HSPA4L	0.669031	5.8822e-23	6.43461e-22
LACTB2	1.03342	5.88426e-23	6.43461e-22
PPP4R2	0.67775	5.94111e-23	6.49296e-22
ARMC8	0.656838	6.11979e-23	6.67646e-22
STK38	0.712611	6.69556e-23	7.29176e-22
ATP6V1A	0.692929	6.75904e-23	7.35659e-22
FMR1	0.677348	6.82757e-23	7.42683e-22
ADRM1	0.681769	6.96148e-23	7.56807e-22
AGK	0.701046	7.33523e-23	7.96507e-22
ALG3	0.663356	7.41603e-23	8.0481e-22
hsa-mir-490	1.62025	7.56715e-23	8.20253e-22
TSPYL2	0.82797	7.6023e-23	8.23583e-22
CDC27	0.642566	8.63873e-23	9.33686e-22
LRRC58	0.692097	8.91863e-23	9.63378e-22
RANBP9	0.654303	8.9795e-23	9.6939e-22
POR	0.774095	1.18425e-22	1.27476e-21
CDC42SE1	0.683587	1.25501e-22	1.3486e-21
PRR3	0.68206	1.43562e-22	1.54e-21
VDAC2	0.636338	1.53425e-22	1.64295e-21
NR3C2	2.16944	1.54079e-22	1.64901e-21
CTD-2510F5.4	0.812012	1.56777e-22	1.67691e-21
LRP8	0.720362	1.728e-22	1.843e-21
TRPM8	3.70895	1.80184e-22	1.91846e-21
IFI27L1	0.894894	1.84751e-22	1.96595e-21
TOR3A	0.678057	1.94423e-22	2.06415e-21
RP11-428K3.1	1.23415	1.99577e-22	2.11766e-21
STRA13	0.724696	2.04697e-22	2.17075e-21
LINC00643	9.12328	2.09645e-22	2.22068e-21
TMED8	0.639439	2.54229e-22	2.68224e-21
RHPN2	1.1252	2.8908e-22	3.04304e-21
TRPM6	0.856063	2.95766e-22	3.10989e-21
CDC45	0.731996	3.02865e-22	3.18094e-21
SBDSP1	0.748279	3.18652e-22	3.34297e-21
DTL	0.692784	3.38285e-22	3.54494e-21
ARL6IP1	0.633604	3.57087e-22	3.73776e-21
LIN9	0.687154	3.94084e-22	4.11112e-21
SMC4	0.621115	4.0223e-22	4.19375e-21
CTD-2140B24.4	1.25261	4.14026e-22	4.31431e-21
PRNP	0.676219	5.05093e-22	5.2515e-21
RBMX	0.61977	5.392e-22	5.60298e-21
NUBP1	0.749666	5.56508e-22	5.77637e-21
CTD-2171N6.1	3.0569	5.57519e-22	5.77893e-21
EIF1B	0.688284	5.57687e-22	5.77893e-21
EEF1E1-BLOC1S5	0.673761	6.48904e-22	6.70546e-21
CENPQ	0.78835	6.54035e-22	6.75473e-21
TIMP2	0.635204	6.82962e-22	7.04956e-21
HIST1H3C	2.29826	7.04385e-22	7.26666e-21
AC139149.1	0.777094	7.39257e-22	7.61795e-21
POMGNT2	0.786451	9.18855e-22	9.4373e-21
CHEK2	0.641117	9.47264e-22	9.72371e-21
RNFT2	0.751393	9.5004e-22	9.74682e-21
FAM72A	0.932887	1.01317e-21	1.03888e-20
NCAPG2	0.648869	1.02053e-21	1.04584e-20
PARP2	0.657262	1.27442e-21	1.30244e-20
ABCF1	0.614151	1.33371e-21	1.36079e-20
KRT18	2.25651	1.44872e-21	1.47571e-20
PRC1	0.698881	1.47779e-21	1.5045e-20
EAF1-AS1	0.648218	1.53158e-21	1.5584e-20
MRPS7	0.637383	1.53473e-21	1.56076e-20
VPS37B	0.620961	2.17666e-21	2.20754e-20
CEP85	0.647344	2.3231e-21	2.35477e-20
PSMD11	0.622802	2.48595e-21	2.51709e-20
RAB27A	0.723992	2.67068e-21	2.69972e-20
TAF13	0.771893	2.76827e-21	2.79533e-20
SLC35A5	0.633745	2.86706e-21	2.89038e-20
EFHC2	6.08928	2.87453e-21	2.89634e-20
SLC3A2	0.617816	3.22058e-21	3.238e-20
CCT6A	0.621007	3.39127e-21	3.40408e-20
PPIF	0.621961	3.40167e-21	3.41269e-20
AIM2	0.729596	3.40544e-21	3.41462e-20
UBE2J2	0.646577	3.82407e-21	3.82819e-20
C17orf58	0.69543	3.8371e-21	3.83917e-20
STIL	0.656335	3.9231e-21	3.92254e-20
PAGR1	0.703768	3.92465e-21	3.92254e-20
SLC20A1	0.640979	3.99723e-21	3.99293e-20
ATP1B3	0.607815	4.02504e-21	4.0164e-20
CTD-2384B11.2	2.11591	4.23939e-21	4.22575e-20
ELF4	1.08007	4.5755e-21	4.55346e-20
CLSPN	0.647655	4.77068e-21	4.74515e-20
CMSS1	0.665056	4.84946e-21	4.82093e-20
RRP36	0.650623	4.89719e-21	4.86318e-20
P2RX5	0.613187	4.94527e-21	4.90831e-20
STAG2	0.622198	5.1617e-21	5.12038e-20
RFC5	0.648988	5.30761e-21	5.26232e-20
CDCA5	0.650633	5.33286e-21	5.28454e-20
ACAP1	0.658646	6.07488e-21	5.99109e-20
ALG5	0.646126	6.60238e-21	6.50441e-20
DUS2	0.714159	6.67225e-21	6.56629e-20
RAD51	0.782758	6.76693e-21	6.65242e-20
SAR1B	0.647616	7.16393e-21	7.03526e-20
MAD2L2	0.716742	7.33735e-21	7.19416e-20
PSMD1	0.610248	7.67155e-21	7.51392e-20
SLC38A4	6.77861	7.8887e-21	7.71847e-20
OAT	0.649766	8.53459e-21	8.34164e-20
NDUFAF3	0.657165	9.38986e-21	9.14393e-20
ZMYND11	0.612896	9.76286e-21	9.4972e-20
RP11-160O5.1	1.83031	9.8085e-21	9.53661e-20
FZD6	0.665484	9.89907e-21	9.61964e-20
BTN3A3	0.600328	1.04632e-20	1.01573e-19
RP11-157P1.4	0.682413	1.06319e-20	1.03102e-19
B3GALT6	0.865759	1.09051e-20	1.05531e-19
THEMIS2	1.45677	1.21409e-20	1.17369e-19
KNOP1P5	2.95882	1.22403e-20	1.18206e-19
ITGB5	0.668428	1.24932e-20	1.20523e-19
NUPL1	0.60567	1.34236e-20	1.29299e-19
TMEM74	3.7507	1.34237e-20	1.29299e-19
RASSF5	0.61178	1.34831e-20	1.29803e-19
DCTPP1	0.621234	1.34935e-20	1.29836e-19
SLC10A3	0.7383	1.50165e-20	1.44341e-19
RP11-334E6.12	3.11193	1.54757e-20	1.48602e-19
C18orf56	0.744819	1.56169e-20	1.4988e-19
LRRC8C	0.711962	1.60037e-20	1.5328e-19
PSMB3	0.602529	1.77834e-20	1.70146e-19
PLS1	0.993002	1.81676e-20	1.73732e-19
SCAMP3	0.608476	1.84875e-20	1.76623e-19
ITFG1	0.616843	1.93076e-20	1.84349e-19
RP11-67L3.5	0.963738	2.01049e-20	1.91766e-19
GPC4	3.97001	2.09759e-20	1.99766e-19
MRPL18	0.607336	2.12104e-20	2.01792e-19
USP14	0.613931	2.1494e-20	2.04281e-19
TMEM199	0.619611	2.21284e-20	2.10202e-19
UBE2A	0.615301	2.67473e-20	2.52916e-19
AMZ2	0.608161	2.67992e-20	2.53278e-19
CDCA2	0.607776	2.88527e-20	2.72132e-19
MECP2	0.675871	2.90052e-20	2.73432e-19
NAV3	2.15062	3.03427e-20	2.85895e-19
AC004917.1	0.826357	3.16849e-20	2.98088e-19
TENM3	0.716737	3.23017e-20	3.03737e-19
TCP1	0.60644	3.35787e-20	3.15585e-19
TOR1AIP2	0.603783	3.63556e-20	3.41167e-19
KIF5B	0.605824	3.73665e-20	3.50299e-19
COQ10B	0.800679	4.05974e-20	3.79249e-19
RABGGTB	0.664388	4.2803e-20	3.99252e-19
SLC35B1	0.600963	4.43071e-20	4.12866e-19
PHF20L1	0.650931	4.53058e-20	4.2175e-19
FAM120C	0.908773	4.83507e-20	4.4987e-19
CSGALNACT2	0.628811	5.3511e-20	4.97384e-19
TNXB	1.67697	5.51404e-20	5.11507e-19
HLTF	0.594745	5.56763e-20	5.16221e-19
PSMD12	0.642178	5.67271e-20	5.25439e-19
AKR1B1	0.62385	5.69719e-20	5.27444e-19
LMNA	1.23572	5.8193e-20	5.38481e-19
TANC2	1.38157	6.55117e-20	6.04098e-19
BPNT1	0.632616	6.63388e-20	6.11422e-19
SLC25A33	0.709944	6.64651e-20	6.12282e-19
ARMCX5	0.914864	7.05616e-20	6.48414e-19
TUBG1	0.714372	7.16783e-20	6.5835e-19
ACVR1C	1.19262	7.41836e-20	6.80688e-19
CKS1B	0.595281	7.45163e-20	6.83403e-19
C2orf78	2.10145	7.6354e-20	6.99567e-19
CENPL	0.663849	7.83144e-20	7.16821e-19
FAM127B	1.00339	8.52602e-20	7.78864e-19
PNP	0.593947	9.58457e-20	8.75133e-19
THAP7	0.74622	9.59439e-20	8.756e-19
RP4-734P14.4	0.606075	9.92104e-20	9.04967e-19
VAMP3	0.712912	1.06619e-19	9.72069e-19
UGT2B15	0.943353	1.07605e-19	9.80576e-19
HIST1H3H	1.70698	1.08437e-19	9.87679e-19
SBDS	0.643181	1.13004e-19	1.02776e-18
LIN28B	0.640151	1.13604e-19	1.03271e-18
BCAP29	0.696342	1.14887e-19	1.04183e-18
SYT10	8.8842	1.26672e-19	1.14479e-18
SHMT1	0.657991	1.2833e-19	1.15921e-18
PAGR1	0.689506	1.28523e-19	1.16039e-18
MRP63	0.651275	1.35457e-19	1.22003e-18
DNA2	0.617531	1.41668e-19	1.27535e-18
CSE1L	0.594128	1.44648e-19	1.30092e-18
ADIPOR1	0.589079	1.46402e-19	1.31606e-18
PKMYT1	0.763755	1.61063e-19	1.44506e-18
ATAD2	0.604464	1.62739e-19	1.45939e-18
METAP1	0.595665	1.66447e-19	1.49049e-18
HIST1H2AL	1.64077	1.74404e-19	1.56004e-18
MAP2K1	0.606444	1.80569e-19	1.61229e-18
MPC1	0.816833	1.93338e-19	1.72299e-18
STX2	1.12651	2.02973e-19	1.80712e-18
APOBR	1.42102	2.03566e-19	1.81154e-18
CENPI	0.775125	2.05889e-19	1.83133e-18
ARHGAP19	0.632723	2.07211e-19	1.84221e-18
KIAA1524	0.596093	2.083e-19	1.85101e-18
TRIP13	0.606271	2.11946e-19	1.8825e-18
TGIF2-C20orf24	0.600086	2.13828e-19	1.89831e-18
DEGS1	0.634711	2.37245e-19	2.10318e-18
LSM10	0.645016	2.41548e-19	2.14032e-18
CYB5R3	0.751021	2.64408e-19	2.34064e-18
AC064834.1	8.84792	2.75839e-19	2.43835e-18
DEF6	0.688766	2.79908e-19	2.47197e-18
RP11-364B6.1	1.92431	2.8277e-19	2.49487e-18
CENPW	0.772662	2.9236e-19	2.57826e-18
GLRX2	0.735463	3.01311e-19	2.65468e-18
EMC7	0.594858	3.38709e-19	2.9729e-18
MOB4	0.655877	3.78009e-19	3.30691e-18
RP11-383M4.6	8.86048	4.05574e-19	3.54139e-18
KIF26B	1.70955	4.19239e-19	3.65758e-18
UNC5D	3.408	4.19274e-19	3.65758e-18
NEDD9	0.782504	4.23499e-19	3.69097e-18
FAM172BP	0.701561	4.47514e-19	3.8948e-18
ACTB	0.632266	4.80294e-19	4.17423e-18
COL11A1	3.20356	4.99216e-19	4.33665e-18
GOLGA6L7P	2.24957	5.11351e-19	4.43999e-18
PPIL1	0.597339	5.25152e-19	4.55769e-18
TAZ	0.741711	5.37737e-19	4.66473e-18
RPP14	0.6447	5.60421e-19	4.85472e-18
PRKAR1A	0.643841	6.03457e-19	5.22266e-18
RP11-598P20.3	1.12634	6.19069e-19	5.35279e-18
PLOD2	0.961821	6.53327e-19	5.64113e-18
RP11-17J14.2	1.75865	6.72009e-19	5.79705e-18
SEMA4A	0.600181	7.67036e-19	6.60454e-18
RP11-120M18.2	0.598373	7.70036e-19	6.6273e-18
RP11-316M1.12	0.590481	7.97599e-19	6.86134e-18
RP4-694A7.2	0.854651	8.07322e-19	6.93856e-18
SLC35F6	0.585824	8.52252e-19	7.32133e-18
COX17	0.631118	8.88053e-19	7.62536e-18
PQBP1	0.588647	8.92447e-19	7.65602e-18
CNEP1R1	0.849587	9.72245e-19	8.3254e-18
RP11-286H14.6	2.03867	1.22162e-18	1.04031e-17
RP11-1038A11.3	3.16491	1.24091e-18	1.05577e-17
ZNF257	1.24572	1.24649e-18	1.05955e-17
MINPP1	0.599823	1.28322e-18	1.09027e-17
TTC39A	1.94046	1.3298e-18	1.12778e-17
NUDT9	0.717151	1.4007e-18	1.18683e-17
NCAPH2	0.604793	1.45393e-18	1.23081e-17
MAP7D1	0.670831	1.4837e-18	1.25373e-17
PPFIBP2	0.857729	1.50009e-18	1.26642e-17
ARL8B	0.585487	1.84572e-18	1.55258e-17
MAGEA4	0.651263	1.89491e-18	1.59036e-17
PDE7A	0.64649	1.95281e-18	1.63526e-17
ATAD5	0.585125	2.14505e-18	1.79301e-17
C16orf87	0.786887	2.33124e-18	1.94602e-17
DTYMK	0.608968	2.37184e-18	1.97902e-17
PIPOX	1.47902	2.5533e-18	2.12852e-17
NAPG	0.661054	2.70064e-18	2.25033e-17
SLC25A14	0.906751	2.75588e-18	2.29533e-17
PPP2R5D	0.622483	2.86286e-18	2.38124e-17
RP11-10A14.5	0.723	3.04083e-18	2.52362e-17
CAPZA2	0.588911	3.11009e-18	2.57879e-17
RDH11	0.684842	3.17968e-18	2.63297e-17
ZNF503-AS1	5.87744	3.24109e-18	2.68144e-17
FN3KRP	0.752452	3.25773e-18	2.6928e-17
SLC25A4	0.632911	3.38357e-18	2.79237e-17
FBLN5	0.952307	3.4936e-18	2.88009e-17
CBFB	0.587145	3.53823e-18	2.9143e-17
NDUFA6	0.629815	3.54683e-18	2.92008e-17
POLE2	0.744516	3.82607e-18	3.14164e-17
TTK	0.605315	3.86404e-18	3.17141e-17
ICAM1	0.591286	3.90918e-18	3.20705e-17
GALE	0.627701	3.91326e-18	3.20898e-17
RP11-758N13.1	2.8185	4.0157e-18	3.29153e-17
SUV39H1	0.634808	4.11469e-18	3.37118e-17
RP11-96L14.7	0.664977	4.17338e-18	3.41626e-17
RP11-81H14.2	1.48193	4.29813e-18	3.51528e-17
PTP4A1	0.599989	4.3836e-18	3.58203e-17
RP11-492D6.3	2.21988	4.76032e-18	3.88474e-17
RP11-303E16.3	0.972837	4.78163e-18	3.90042e-17
RP11-693J15.5	3.87288	5.53705e-18	4.50082e-17
SOD1P3	1.70506	5.88537e-18	4.77144e-17
ORC1	0.607048	6.15935e-18	4.98921e-17
ZNF717	2.86043	6.47261e-18	5.24068e-17
COL25A1	0.980176	6.73133e-18	5.44304e-17
E2F8	0.585669	6.75053e-18	5.45619e-17
GLRX3	0.608132	7.46242e-18	6.02634e-17
POP7	0.618765	7.93965e-18	6.40895e-17
FAM126B	0.629891	8.74949e-18	7.03821e-17
ALAS1	0.588107	8.88682e-18	7.14559e-17
RP11-463O12.3	0.601818	8.90662e-18	7.15841e-17
GINS3	0.623944	8.99027e-18	7.21317e-17
CECR1	1.88825	9.72734e-18	7.79445e-17
EMC6	0.630755	1.0445e-17	8.35873e-17
RP4-769N13.6	1.01657	1.04681e-17	8.37359e-17
NDUFB8	0.603313	1.16296e-17	9.27473e-17
AC006987.7	8.70278	1.1777e-17	9.38825e-17
ZNF593	0.657717	1.19021e-17	9.48392e-17
PRL	2.40328	1.20147e-17	9.56955e-17
MUC1	2.81098	1.2317e-17	9.79775e-17
MAK16	0.594752	1.33233e-17	1.05763e-16
GS1-251I9.4	0.678039	1.38421e-17	1.09733e-16
PTPRG	0.630639	1.46514e-17	1.15951e-16
RP11-473M20.7	0.970298	1.54088e-17	1.2179e-16
CEP112	0.893322	1.54481e-17	1.22048e-16
HCCS	0.651899	1.60566e-17	1.26695e-16
DIAPH3	0.63448	1.8273e-17	1.43817e-16
NDUFB8	0.604736	1.87076e-17	1.47175e-16
C4orf46	0.605764	2.52649e-17	1.97342e-16
TRAIP	0.658838	2.65429e-17	2.07063e-16
LAMA5	0.631513	2.76395e-17	2.15367e-16
LINC00337	1.83365	2.7642e-17	2.15367e-16
LRRN1	0.692249	2.89283e-17	2.24823e-16
TUBD1	0.785676	2.93691e-17	2.28058e-16
IDO2	8.73167	2.967e-17	2.30269e-16
SGK1	0.588797	2.96786e-17	2.30269e-16
ATP6V1F	0.587942	3.19565e-17	2.47221e-16
SNORD3B-2	2.93393	3.2085e-17	2.47931e-16
HIST1H2BH	1.89371	3.20884e-17	2.47931e-16
TMEM56	0.821101	3.27231e-17	2.52731e-16
FAM135A	0.857331	3.43825e-17	2.65216e-16
ZNF672	0.640706	3.88753e-17	2.99127e-16
PSMB6	0.588039	3.92568e-17	3.01938e-16
LSM2	0.602657	4.21159e-17	3.23126e-16
CTB-96E2.7	0.69894	4.21463e-17	3.23226e-16
FANCM	0.663976	4.22989e-17	3.24263e-16
MAP7D3	0.603402	4.29166e-17	3.28862e-16
NUDT12	2.16929	4.30572e-17	3.29668e-16
STXBP5	0.661197	4.89545e-17	3.73283e-16
MRPS6	0.633055	5.16108e-17	3.92893e-16
CDC20	0.587112	5.17999e-17	3.94171e-16
SPOPL	0.59559	6.30658e-17	4.77165e-16
CD164	0.736766	7.34901e-17	5.54457e-16
SLC16A14	0.620508	8.2113e-17	6.17509e-16
XRCC2	0.591203	9.0847e-17	6.81261e-16
PDGFD	8.67776	9.49985e-17	7.11819e-16
HECTD2	0.877734	1.00341e-16	7.51245e-16
SPPL2A	0.596755	1.0062e-16	7.5303e-16
PHLPP2	0.635174	1.03608e-16	7.74771e-16
RP11-90P5.2	0.646846	1.04702e-16	7.82002e-16
ZNF280A	2.9479	1.07272e-16	8.00881e-16
PPP1R3B	0.665317	1.08218e-16	8.06643e-16
C7orf50	0.643197	1.15852e-16	8.61823e-16
RP11-693J15.4	4.07246	1.20823e-16	8.97721e-16
FAM72D	0.994266	1.23975e-16	9.19303e-16
SLA2	0.673168	1.28821e-16	9.54857e-16
ABHD12	0.6475	1.42839e-16	1.05666e-15
HIST1H4H	1.18372	1.46974e-16	1.0852e-15
ATG9A	0.600642	1.56539e-16	1.15387e-15
NIF3L1	0.603967	1.84316e-16	1.35272e-15
TMEM52B	2.72933	2.06549e-16	1.51409e-15
NUDT1	0.748024	2.09461e-16	1.53484e-15
RP11-343C2.11	0.598608	2.23121e-16	1.63043e-15
C6orf136	0.711454	2.30737e-16	1.68476e-15
CREM	1.11803	2.37871e-16	1.73617e-15
HIST3H2A	1.54303	3.29033e-16	2.38376e-15
CCL3L1	2.30289	3.29409e-16	2.38555e-15
C10orf12	0.890369	3.31655e-16	2.39995e-15
RNPEPL1	0.598966	3.56942e-16	2.57591e-15
FRG2B	5.15743	3.62763e-16	2.6169e-15
COL3A1	5.63312	4.13439e-16	2.97439e-15
SNX20	1.0128	4.15794e-16	2.99018e-15
AMMECR1	0.630705	4.20519e-16	3.02299e-15
TRIAP1	0.58973	4.28563e-16	3.07962e-15
FAM86B3P	0.619698	4.53796e-16	3.25591e-15
PPP2R3C	0.590602	4.58531e-16	3.28481e-15
DHCR7	0.594179	4.6374e-16	3.31957e-15
CIT	0.586682	4.85501e-16	3.47267e-15
FMN1	0.961884	4.89965e-16	3.49922e-15
OR4C6	2.55362	5.0267e-16	3.58719e-15
CDC7	0.624697	5.05256e-16	3.60426e-15
NDUFB3	0.609	5.73832e-16	4.07936e-15
RP11-203M5.8	0.624375	5.82804e-16	4.13682e-15
AXIN2	0.825675	5.8928e-16	4.17959e-15
RP11-307N16.6	2.17332	5.99006e-16	4.24534e-15
MMP25	1.24896	6.06471e-16	4.29333e-15
DDAH2	0.82952	6.3426e-16	4.48153e-15
LRCH2	0.770139	6.49901e-16	4.58681e-15
MTMR6	0.605219	6.84093e-16	4.82081e-15
RP3-508I15.18	0.71936	6.848e-16	4.82396e-15
WDR44	0.659582	7.0635e-16	4.972e-15
FOXM1	0.594773	7.31091e-16	5.1442e-15
NABP1	0.748348	7.41693e-16	5.21486e-15
DHRS7B	0.688894	7.8965e-16	5.53738e-15
PSEN2	0.621468	8.09469e-16	5.67422e-15
CTD-2535L24.2	0.990937	8.94303e-16	6.25474e-15
MKL2	0.681009	9.02925e-16	6.31267e-15
RP11-93B14.5	0.905335	9.58833e-16	6.69347e-15
KIF18B	0.599932	9.69531e-16	6.76307e-15
SPP1	4.08465	1.04048e-15	7.24437e-15
KIAA0247	0.647751	1.09593e-15	7.61902e-15
PLAGL1	0.749653	1.22307e-15	8.49344e-15
FAM83H	1.93123	1.26645e-15	8.77826e-15
INSIG1	1.42912	1.30414e-15	9.03275e-15
ANXA3	1.38357	1.3321e-15	9.22299e-15
ATP6V0E2-AS1	1.17787	1.38651e-15	9.58546e-15
LINC00935	2.16643	1.58059e-15	1.08826e-14
PDCL3	0.622795	1.71748e-15	1.17859e-14
CDK18	1.59063	1.74848e-15	1.19942e-14
SH2D2A	0.903519	1.81394e-15	1.24203e-14
SLC45A4	0.892662	1.8652e-15	1.27572e-14
SGCB	0.625974	1.90242e-15	1.30022e-14
ENTPD7	0.757674	1.99803e-15	1.36306e-14
RP11-382J12.1	0.933265	2.00388e-15	1.36655e-14
HMCES	0.606638	2.02677e-15	1.38165e-14
B4GALT4	0.745683	2.05896e-15	1.40205e-14
DNAJB2	0.632567	2.15416e-15	1.4642e-14
RAB11FIP5	0.673592	2.55669e-15	1.73147e-14
CASP7	0.639874	2.62787e-15	1.77773e-14
LPHN1	0.628159	2.81276e-15	1.90073e-14
FOXD2-AS1	1.15234	2.84717e-15	1.92259e-14
RNVU1-14	3.96349	2.86067e-15	1.931e-14
CPA3	5.15827	3.07749e-15	2.07435e-14
FAM65B	0.746566	3.30931e-15	2.22738e-14
FANCD2OS	0.755693	3.78259e-15	2.53582e-14
RP11-420O16.2	1.43806	4.16134e-15	2.78271e-14
LINC00526	1.12407	4.50282e-15	3.00134e-14
RP5-935K16.1	0.619418	4.51914e-15	3.01114e-14
PLCB1	0.637204	4.58544e-15	3.05422e-14
AOC3	0.917978	4.61483e-15	3.0727e-14
WFS1	0.661529	4.70729e-15	3.13202e-14
CGN	0.86136	5.085e-15	3.37367e-14
MDC1-AS1	0.644441	5.47134e-15	3.62352e-14
TVP23A	0.749771	5.7252e-15	3.7849e-14
HIST2H2AA4	3.14439	5.81195e-15	3.84089e-14
AL109763.2	0.995134	5.82584e-15	3.8487e-14
AC022182.1	1.4444	6.41689e-15	4.22565e-14
SOGA1	2.03159	6.53318e-15	4.3007e-14
RP11-476H20.1	5.07343	7.08892e-15	4.655e-14
AC005083.1	0.842551	7.16754e-15	4.70497e-14
C4B-AS1	0.979347	8.07193e-15	5.28557e-14
ATP6C	0.633925	8.10004e-15	5.3021e-14
FAM3C	0.701996	8.21506e-15	5.37361e-14
RP11-103J17.2	0.964628	9.05482e-15	5.91043e-14
BIN1	1.58576	9.44025e-15	6.15122e-14
AC007318.5	0.662651	1.01406e-14	6.58907e-14
TBC1D7	0.621031	1.0978e-14	7.11855e-14
WNT10B	0.728077	1.10605e-14	7.16929e-14
DMC1	0.97952	1.20449e-14	7.78564e-14
ZNF862	0.839897	1.30135e-14	8.38257e-14
HAGH	0.593778	1.30475e-14	8.39868e-14
RAB23	0.749213	1.47292e-14	9.4452e-14
C6orf57	1.38634	1.49396e-14	9.57679e-14
SPSB1	3.14008	1.50666e-14	9.65488e-14
C6orf211	0.602519	1.51001e-14	9.67301e-14
OXLD1	0.617156	1.53209e-14	9.80769e-14
AHNAK	1.32694	1.55923e-14	9.97113e-14
GABRA3	0.761813	1.62e-14	1.0342e-13
RP11-20I23.8	0.847087	1.66105e-14	1.05895e-13
RTN4RL2	1.29135	1.69106e-14	1.07697e-13
C16orf91	0.656084	1.70874e-14	1.08786e-13
CTGF	0.706754	1.75282e-14	1.11468e-13
SPRY3	2.03572	1.75327e-14	1.11468e-13
EIF1AY	0.605831	1.78176e-14	1.13241e-13
RP11-479G22.8	2.02116	1.80476e-14	1.14663e-13
MIR181A1HG	2.64647	1.81995e-14	1.15589e-13
MRPL55	0.69998	1.86248e-14	1.18088e-13
PPP1R3F	1.27518	1.92704e-14	1.21973e-13
CCDC101	0.724867	1.93099e-14	1.22182e-13
ASRGL1	0.75004	2.42935e-14	1.52522e-13
NFYC	0.595199	2.48606e-14	1.55924e-13
AC067852.1	0.844607	2.51155e-14	1.57416e-13
SH3RF3-AS1	1.16097	2.96256e-14	1.84812e-13
KHDRBS3	0.947035	3.04516e-14	1.89711e-13
RAP1GAP2	0.977768	3.11169e-14	1.93725e-13
AC099522.2	1.29362	3.15258e-14	1.96205e-13
AC022182.3	1.2453	3.59729e-14	2.22986e-13
CTD-2510F5.6	0.603225	3.60225e-14	2.23219e-13
TMEM256	0.648762	3.71895e-14	2.30297e-13
INO80C	0.976652	3.84954e-14	2.37751e-13
WBP1LP2	1.64765	3.89919e-14	2.40657e-13
SCOC	0.663267	4.00897e-14	2.46859e-13
TMSB4XP6	0.95408	4.03889e-14	2.48619e-13
IL2RB	2.85546	4.12579e-14	2.53716e-13
FAM195B	0.815324	4.2876e-14	2.63493e-13
CTD-2576D5.4	1.35061	4.40678e-14	2.70459e-13
KLF11	0.825638	4.63771e-14	2.8407e-13
AC006011.4	0.621399	4.91083e-14	3.00304e-13
SUN2	0.604541	5.0001e-14	3.05562e-13
ALG1L13P	0.587112	5.21101e-14	3.17928e-13
SPIN3	1.95168	5.66603e-14	3.44558e-13
DBR1	0.606273	5.74914e-14	3.49498e-13
RP11-360L9.7	0.718371	6.20111e-14	3.75868e-13
LAT	1.14153	6.26038e-14	3.79089e-13
ARL8A	0.628588	6.52578e-14	3.94134e-13
MYLIP	1.06321	6.7701e-14	4.08491e-13
AMY1B	6.12218	6.99945e-14	4.21782e-13
HSP90AB3P	0.628083	7.96496e-14	4.78258e-13
NUP35	0.620827	7.97921e-14	4.78959e-13
AC006483.1	0.592891	8.16076e-14	4.89067e-13
NR1H3	0.70499	8.35528e-14	5.00401e-13
DENND2A	1.23086	8.42901e-14	5.04493e-13
CALCRL	0.871425	8.48679e-14	5.07461e-13
CDK5R1	1.04149	8.92525e-14	5.32137e-13
GK5	0.663468	9.02395e-14	5.37677e-13
NANP	0.660628	9.35047e-14	5.56597e-13
MAFK	0.624913	1.01746e-13	6.04494e-13
DHRS13	0.592444	1.1576e-13	6.84034e-13
CKAP2L	0.693048	1.18318e-13	6.98266e-13
HCFC1R1	0.637585	1.21406e-13	7.15124e-13
GALNT5	2.82192	1.22681e-13	7.22407e-13
HSH2D	0.591017	1.23186e-13	7.25151e-13
RP11-264B17.3	0.597	1.27077e-13	7.47343e-13
CMTM4	1.15333	1.35527e-13	7.95533e-13
CDT1	0.632427	1.50468e-13	8.80454e-13
BPGM	0.608437	1.52863e-13	8.94187e-13
IGHE	3.04289	1.57184e-13	9.18595e-13
RP11-364B6.2	1.93279	1.60481e-13	9.37276e-13
CTLA4	1.30031	1.7933e-13	1.04539e-12
TMPPE	0.776761	1.81353e-13	1.05652e-12
AP1S3	0.735804	1.84181e-13	1.07199e-12
HS6ST2	3.52368	1.87101e-13	1.0883e-12
AKR1E2	3.26898	1.90879e-13	1.1082e-12
SLC9B1	0.633846	1.9572e-13	1.13488e-12
HIST1H2AJ	2.0916	2.04107e-13	1.18167e-12
RP11-325F22.2	1.73961	2.31935e-13	1.33861e-12
RP11-148O21.4	1.80399	2.33235e-13	1.34486e-12
ACYP1	0.865678	2.40418e-13	1.38585e-12
RP13-104F24.1	0.646918	2.45577e-13	1.41471e-12
ADCY2	3.26517	2.45948e-13	1.41641e-12
GAS6-AS1	0.662318	2.49888e-13	1.43866e-12
CTC-782O7.1	8.18693	2.58667e-13	1.4869e-12
SH3RF1	0.610982	2.70383e-13	1.55232e-12
PRC1-AS1	0.668631	2.93662e-13	1.68078e-12
RP11-20B24.4	0.599767	2.93813e-13	1.68113e-12
DDB2	0.623242	2.98395e-13	1.7063e-12
AC105247.1	2.43386	3.04362e-13	1.73988e-12
TVP23B	0.650614	3.04946e-13	1.74268e-12
SFMBT1	0.650999	3.22005e-13	1.83509e-12
ID3	0.724051	3.37825e-13	1.92348e-12
FAM58A	0.716724	3.47557e-13	1.97647e-12
GLRA3	1.91429	3.64574e-13	2.06944e-12
IL17A	3.63126	3.67587e-13	2.08591e-12
STX11	0.762601	3.81099e-13	2.15929e-12
SNAI2	4.33764	4.02375e-13	2.27568e-12
CEP135	0.602339	4.25513e-13	2.4007e-12
RP11-359H18.2	3.5207	4.45701e-13	2.51002e-12
MID1	1.29591	4.6621e-13	2.62393e-12
RAPH1	1.01224	4.94422e-13	2.77683e-12
LINC00152	0.588439	4.97194e-13	2.79156e-12
RP11-79P5.2	1.11081	5.00593e-13	2.80979e-12
GPNMB	1.04075	5.03746e-13	2.82663e-12
RP11-715J22.4	0.767506	6.06621e-13	3.38549e-12
LINC01128	0.695492	6.09035e-13	3.39795e-12
SOGA2	0.689326	6.24384e-13	3.48254e-12
H1FX-AS1	0.621428	6.46383e-13	3.59876e-12
FAM183B	3.00369	6.60434e-13	3.67369e-12
PTPN6	0.674372	6.7161e-13	3.73362e-12
CTD-2231H16.1	1.00853	7.0586e-13	3.91466e-12
RP4-610C12.1	5.9847	7.24433e-13	4.01407e-12
FAR2P2	0.777082	7.88441e-13	4.35575e-12
C14orf80	0.641507	8.03371e-13	4.43428e-12
VCX3B	2.02449	8.0508e-13	4.44108e-12
TEX19	0.66343	9.5816e-13	5.24969e-12
ADPRH	0.593757	9.7052e-13	5.31428e-12
CYTH1	0.593242	1.00754e-12	5.51371e-12
KCNA2	1.52061	1.03697e-12	5.66848e-12
CELF4	3.48168	1.04797e-12	5.72657e-12
POLR3G	0.777802	1.05819e-12	5.77901e-12
DIP2C	0.801915	1.07807e-12	5.88242e-12
FAM105A	0.729413	1.09743e-12	5.98103e-12
GNA12	0.61684	1.13777e-12	6.19181e-12
ZC4H2	1.48599	1.14702e-12	6.24028e-12
FBN1	0.885004	1.20014e-12	6.51787e-12
ZCCHC4	0.61242	1.29252e-12	6.99299e-12
FAM72B	0.659162	1.58057e-12	8.50688e-12
SASS6	0.594664	1.63393e-12	8.77631e-12
IL10RA	1.95421	1.70416e-12	9.1456e-12
C10orf54	0.605012	1.75492e-12	9.39899e-12
ZNF449	1.19091	2.00907e-12	1.07262e-11
AC174470.1	0.79027	2.27185e-12	1.21014e-11
EPOR	0.750477	2.27426e-12	1.21107e-11
TSHR	0.637247	2.53632e-12	1.34523e-11
ARHGEF5	2.157	2.55974e-12	1.35726e-11
RP5-867C24.5	0.69404	2.61734e-12	1.38622e-11
KB-1107E3.1	1.53693	2.74133e-12	1.44983e-11
RP11-531H8.1	4.19893	2.86729e-12	1.51343e-11
SPAG1	0.664003	2.92513e-12	1.54308e-11
RAD54B	0.630101	2.93346e-12	1.54704e-11
AC073254.1	0.697807	2.96126e-12	1.56081e-11
H1FX	0.657484	3.07695e-12	1.61995e-11
KCNE4	3.50098	3.10268e-12	1.63304e-11
ZNF280B	0.856502	3.44733e-12	1.80982e-11
TRIML2	1.66322	3.54055e-12	1.85667e-11
PCED1B	1.8923	4.01078e-12	2.09498e-11
CTB-119C2.1	2.08592	4.05716e-12	2.11861e-11
RP11-297C4.1	0.942813	4.21078e-12	2.19575e-11
B3GALTL	0.831093	4.39116e-12	2.28724e-11
TAF9B	0.609924	4.58448e-12	2.38326e-11
SHOX2	1.34316	4.60024e-12	2.39012e-11
APOO	0.613082	5.07411e-12	2.62678e-11
DSCR8	0.776179	5.15394e-12	2.66662e-11
GPR156	1.41005	5.66502e-12	2.9213e-11
PECR	0.761651	6.52602e-12	3.3495e-11
GS1-293C5.1	0.983274	6.58044e-12	3.37463e-11
SLC26A7	1.58065	6.68729e-12	3.42376e-11
AP000769.1	1.00665	6.99061e-12	3.57217e-11
CXorf22	0.993856	7.7488e-12	3.94766e-11
VIL1	0.624347	7.82917e-12	3.98533e-11
CCRN4L	0.658115	7.88395e-12	4.01212e-11
AC093734.1	0.688683	7.88877e-12	4.01347e-11
PLEKHH1	1.22569	8.0537e-12	4.09178e-11
RP3-508I15.19	0.659323	8.17664e-12	4.15197e-11
CYorf17	4.69473	8.38977e-12	4.25787e-11
IPP	0.651931	8.49094e-12	4.30686e-11
CTD-3138F19.1	7.97511	8.58448e-12	4.35312e-11
FAM3C2	0.781018	8.61886e-12	4.36937e-11
AF196970.3	0.638144	1.04808e-11	5.27728e-11
SSBP2	0.874767	1.15416e-11	5.79263e-11
PRR5	0.644546	1.25273e-11	6.27883e-11
CHODL	2.01487	1.25826e-11	6.30488e-11
CEP19	0.824874	1.31377e-11	6.5653e-11
RP11-659G9.1	1.9547	1.45794e-11	7.26626e-11
PAXIP1-AS1	0.799294	1.54299e-11	7.67982e-11
RP11-297C4.2	0.918724	1.58708e-11	7.89082e-11
RP11-211G3.3	4.34807	1.623e-11	8.0651e-11
LAMA2	1.85644	1.64086e-11	8.14734e-11
OVAAL	1.61149	1.7996e-11	8.92123e-11
LINC00707	1.97436	1.80336e-11	8.93745e-11
NEDD4L	0.675989	1.85306e-11	9.16914e-11
SRGAP3	0.817749	1.89005e-11	9.34967e-11
MOB3B	1.13379	1.91989e-11	9.49221e-11
TNFSF15	1.68479	2.06293e-11	1.0167e-10
NPFFR2	0.718617	2.09069e-11	1.0301e-10
PLCB4	1.4866	2.46817e-11	1.20841e-10
ZNF675	0.628337	2.77378e-11	1.35376e-10
RP11-96K19.4	1.21722	2.82408e-11	1.37722e-10
AC092296.1	1.57756	2.84727e-11	1.38816e-10
APOBEC3D	0.686301	2.86301e-11	1.39511e-10
PDPK2	0.980547	2.86938e-11	1.39675e-10
S100A10	1.35716	2.8875e-11	1.4052e-10
RP11-622O11.5	2.7652	3.30659e-11	1.59952e-10
ANKRD50	0.684311	3.54511e-11	1.71178e-10
PCED1B-AS1	1.33432	3.67478e-11	1.77301e-10
RP1-86C11.7	2.08268	3.709e-11	1.78905e-10
GAS6-AS2	1.83328	3.85303e-11	1.85613e-10
RP11-95P2.1	1.28326	4.11747e-11	1.97839e-10
RP11-1094M14.11	0.712709	4.1866e-11	2.01004e-10
HFE	3.92125	4.26102e-11	2.04313e-10
GIMAP4	1.06999	4.77345e-11	2.28237e-10
FSBP	0.649037	4.81471e-11	2.3015e-10
SPON2	1.14933	5.07236e-11	2.42093e-10
TNFRSF11A	0.79789	5.13386e-11	2.44902e-10
WDR53	0.603634	6.04265e-11	2.86637e-10
TMEM180	0.802702	6.16058e-11	2.91858e-10
PCBP4	0.716423	6.78801e-11	3.20602e-10
RP11-104H15.7	1.18636	7.28192e-11	3.43058e-10
AC002480.2	5.68817	7.28938e-11	3.43323e-10
NAP1L2	0.586808	7.35338e-11	3.4625e-10
SAGE1	0.679863	7.78545e-11	3.65761e-10
RP4-610C12.4	4.39131	7.92625e-11	3.72187e-10
RP11-314N14.1	1.33045	8.10802e-11	3.80311e-10
PLEKHG2	0.630033	8.70016e-11	4.0719e-10
DNMT3B	0.704815	9.43758e-11	4.40594e-10
MYH11	0.663522	9.56097e-11	4.46131e-10
GAS2L3	0.63004	1.06349e-10	4.94503e-10
AC107016.2	4.56715	1.2108e-10	5.59642e-10
PCSK1N	1.00711	1.21195e-10	5.60033e-10
TBX19	1.01548	1.34632e-10	6.19965e-10
FAM151B	1.94971	1.64713e-10	7.53079e-10
down-regulated
HBG1	-9.39288	0	0
TSHZ2	-9.13142	0	0
ASS1	-8.68816	0	0
RELN	-8.4189	0	0
MACROD2	-8.31965	0	0
HBBP1	-8.30811	0	0
FOXP2	-8.22284	0	0
HBG2	-7.10751	0	0
DPPA4	-6.40177	0	0
NEBL	-5.61513	0	0
FCGBP	-5.54624	0	0
ARNT2	-5.42296	0	0
LAMC1	-4.93045	0	0
PCDH15	-4.34835	0	0
SATB1	-3.98175	0	0
PPM1H	-5.96674	2.98733e-299	2.6445e-296
BRINP3	-4.62329	2.57348e-295	2.17459e-292
AMOTL1	-8.95174	5.94738e-293	4.80703e-290
MYLK	-2.77673	7.09585e-290	5.49633e-287
TSPAN7	-2.60178	1.30744e-288	9.72211e-286
ERBB4	-4.1505	1.18433e-284	8.46794e-282
MEIS2	-9.42382	2.93168e-282	2.01852e-279
MEOX2	-9.41396	3.39345e-282	2.25301e-279
EFEMP1	-4.72606	7.76373e-281	4.97682e-278
RASAL2	-3.19583	1.80307e-275	1.1173e-272
PJA1	-7.22486	4.0607e-271	2.43511e-268
KCND2	-5.34828	1.26405e-270	7.34335e-268
THSD7B	-5.9984	9.47625e-263	4.89343e-260
LMO3	-2.59832	6.78025e-262	3.40662e-259
ADAM28	-6.06816	4.5908e-260	2.24587e-257
RERGL	-9.23685	2.37558e-255	1.13236e-252
AZGP1	-5.32112	7.50978e-241	3.32397e-238
NSMF	-8.01163	2.12132e-237	9.17103e-235
ZNF496	-8.71133	9.84976e-228	3.98059e-225
LPHN2	-4.60206	1.83889e-227	7.2734e-225
TM4SF2	-2.60966	2.49367e-227	9.65778e-225
SOCS2	-3.51484	1.88325e-215	7.14482e-213
RP11-81H3.2	-4.84344	4.82667e-214	1.79456e-211
STARD8	-5.42299	7.44261e-201	2.61053e-198
GLTSCR2	-2.05061	1.65638e-200	5.59856e-198
CTNND2	-3.52152	8.00518e-197	2.61081e-194
DDX53	-5.35463	8.94972e-195	2.81992e-192
BBC3	-3.29821	8.1353e-193	2.47927e-190
RFTN1	-3.83549	3.17106e-192	9.50807e-190
CYTL1	-5.22529	2.76505e-190	8.1591e-188
GRN	-2.16896	1.51953e-186	4.28002e-184
CFH	-2.53995	1.86708e-183	5.18045e-181
SIAH1P1	-6.62055	6.54412e-179	1.76312e-176
FZD7	-2.96948	4.26905e-174	1.10225e-171
ACSS3	-8.94664	4.39494e-173	1.1192e-170
OSBPL10	-3.67888	2.55154e-170	6.32441e-168
CTPS2	-5.70063	9.83578e-168	2.40588e-165
CCNB3	-3.48363	3.30301e-166	7.87217e-164
SLC47A1	-6.09052	2.03074e-165	4.71892e-163
TUBB4A	-7.4582	5.57354e-163	1.27916e-160
MB	-5.28206	1.20624e-161	2.66953e-159
DPPA2	-4.19598	1.96933e-161	4.30705e-159
LTBP4	-2.5735	8.40612e-160	1.7962e-157
ADM	-3.05062	6.75883e-159	1.4278e-156
PTPRK	-5.86411	1.19901e-158	2.50446e-156
PRMT6	-6.77798	2.22424e-158	4.59429e-156
ITPRIPL2	-10.1162	7.82379e-158	1.59829e-155
FOXJ1	-5.05122	2.02438e-157	4.09057e-155
ITM2B	-1.78158	5.74567e-157	1.14852e-154
ALDH5A1	-2.32647	9.53694e-157	1.88608e-154
ZNF468	-7.09056	1.27177e-156	2.48865e-154
RNASET2	-3.30504	3.55984e-156	6.89348e-154
DOCK10	-2.09501	1.94238e-154	3.72256e-152
ADAM23	-5.34775	8.23236e-154	1.56163e-151
SLC44A1	-1.80345	1.58205e-150	2.91191e-148
ATP8A1	-2.58173	5.92386e-148	1.05889e-145
RPL13A	-1.77692	5.29718e-147	9.37853e-145
PODXL	-4.01985	3.677e-145	6.38836e-143
C12orf55	-2.3305	4.9253e-145	8.47791e-143
PIWIL4	-5.9353	9.22376e-145	1.57312e-142
RYR2	-5.26888	2.05024e-144	3.4649e-142
USH2A	-2.62108	6.58231e-144	1.09255e-141
ATP1A3	-2.08514	4.61875e-143	7.59845e-141
C1R	-2.18583	1.55569e-141	2.53687e-139
MAML2	-2.42885	2.44211e-141	3.94773e-139
RBMY2FP	-9.90651	3.91448e-140	6.21968e-138
ITM2C	-1.79503	1.9923e-139	3.13871e-137
CARD11	-2.91317	1.8067e-138	2.8224e-136
ZNF626	-3.68283	1.15585e-136	1.7758e-134
RPL7A	-1.64064	8.17922e-136	1.24633e-133
ZNF737	-3.66934	7.77587e-135	1.16575e-132
ANKRD24	-3.1522	8.7053e-134	1.28438e-131
RPL29P19	-6.37207	2.82222e-133	4.13111e-131
LINC00966	-7.41801	6.39218e-133	9.28365e-131
CTSF	-2.27209	4.2531e-132	6.12908e-130
RASD2	-5.78449	4.8983e-132	7.00456e-130
CES3	-3.27683	1.75624e-131	2.49225e-129
CTD-3148I10.15	-1.63338	3.77351e-131	5.31437e-129
GPX7	-6.77427	4.50278e-129	6.24677e-127
MX1	-6.77154	5.63252e-129	7.75619e-127
SLC27A6	-7.55662	3.37707e-128	4.61615e-126
MLLT3	-1.67598	7.85509e-128	1.05816e-125
FAM207A	-3.52883	9.71465e-127	1.29925e-124
PPP1R3A	-8.44613	1.79129e-126	2.37858e-124
DOCK6	-4.14994	3.78162e-126	4.98584e-124
STXBP6	-5.17529	2.07484e-123	2.69729e-121
AGMO	-8.88613	1.72042e-122	2.22102e-120
PLEK	-5.25288	5.38025e-122	6.8506e-120
PDLIM3	-3.28135	5.97012e-122	7.54996e-120
RP11-290D2.6	-1.53515	6.68513e-121	8.39706e-119
RP11-81H3.1	-4.63428	4.17405e-118	5.10498e-116
DIAPH2	-6.53	5.21652e-118	6.33824e-116
CCDC88B	-2.73037	9.729e-118	1.17443e-115
PTPRU	-4.00236	9.25354e-117	1.10983e-114
HLA-DQB1	-4.72914	2.32176e-116	2.76676e-114
TPT1	-1.52241	1.43447e-115	1.69852e-113
XAGE3	-6.87302	2.03509e-115	2.39445e-113
RAB30	-1.69888	3.11086e-115	3.63716e-113
ADAMTSL2	-4.84433	4.70145e-114	5.39506e-112
KDM5B	-5.7133	2.07232e-112	2.23979e-110
ELK3	-1.77611	4.28178e-112	4.60105e-110
SUSD3	-2.52416	1.50926e-111	1.61248e-109
ZNF585A	-3.57817	5.09349e-111	5.41074e-109
DENND1C	-4.14934	9.61052e-111	1.01511e-108
SSX1	-2.12899	9.59872e-110	1.00814e-107
DEPTOR	-1.66723	5.63787e-109	5.88809e-107
FXYD5	-1.53314	6.31959e-109	6.56319e-107
SEC16B	-1.67468	1.04292e-108	1.0771e-106
PRUNE2	-6.63816	2.05938e-108	2.11513e-106
RP4-798P15.3	-1.66716	4.44793e-108	4.51841e-106
RPS6	-1.4607	5.80782e-107	5.83608e-105
2017-09-01	-1.65178	1.76497e-106	1.75458e-104
RPL7AP6	-1.61372	2.11418e-106	2.09056e-104
DLC1	-2.93206	3.41628e-106	3.32506e-104
FAM95B1	-2.14522	3.95936e-106	3.83356e-104
CALCOCO1	-2.15028	7.01514e-106	6.72224e-104
GJA1	-7.05964	9.03197e-106	8.61048e-104
BRD3	-1.61484	1.85378e-105	1.75826e-103
H6PD	-1.7087	1.20229e-104	1.12882e-102
ZNF696	-8.64247	2.07969e-104	1.94278e-102
TSC22D1	-3.3109	2.17064e-104	2.01761e-102
SLC13A3	-4.185	3.2067e-104	2.9658e-102
RPL13AP5	-1.56944	2.55422e-103	2.33906e-101
HBD	-5.44477	2.97286e-102	2.70909e-100
MEGF8	-1.56727	3.30422e-102	2.99637e-100
BCAT1	-1.98427	3.85412e-102	3.47806e-100
SOGA3	-6.30791	8.41175e-102	7.55432e-100
THSD7A	-4.73131	1.89765e-101	1.69602e-99
CBS	-1.70748	9.12438e-100	8.00105e-98
ZNF808	-6.98463	1.08345e-99	9.45604e-98
2017-09-01	-1.66819	1.23331e-99	1.07137e-97
ABCA2	-3.78942	2.10669e-99	1.82156e-97
CTDSP2	-1.40889	2.94251e-99	2.53246e-97
ETS1	-4.61179	1.19401e-98	1.02289e-96
ARMCX2	-2.17649	2.53794e-98	2.16424e-96
SOGA3	-6.00754	2.78044e-98	2.3602e-96
FBXO32	-1.92881	4.05128e-97	3.39249e-95
MYBPC2	-2.89496	4.44228e-97	3.70323e-95
ARNTL2	-2.0556	4.56351e-97	3.78731e-95
SLC43A1	-1.5801	5.54087e-96	4.57799e-94
RASGRF1	-3.4012	2.28197e-92	1.83644e-90
GCNT1	-4.22469	8.46389e-92	6.75295e-90
LRP4	-3.8647	5.61699e-91	4.4434e-89
PDCD4	-1.50667	1.25298e-89	9.74599e-88
EEF1G	-1.33159	1.47737e-89	1.14434e-87
STRBP	-1.34357	3.26207e-89	2.51626e-87
MEX3A	-2.45017	5.94163e-88	4.54547e-86
YPEL2	-1.69062	1.24269e-85	9.20386e-84
MIR3654	-1.30089	2.49493e-85	1.83323e-83
SULF2	-2.0816	6.2372e-85	4.54704e-83
ZNF556	-4.58074	9.95604e-85	7.2298e-83
EEF1B2	-1.2676	1.15171e-83	8.33083e-82
RP11-514O12.4	-3.17877	1.27449e-83	9.18322e-82
RPL7L1P1	-6.90471	3.59809e-83	2.58257e-81
XAF1	-5.0858	1.07359e-82	7.64674e-81
IFIH1	-1.77516	1.63785e-82	1.16212e-80
VWDE	-2.62862	2.26774e-82	1.60294e-80
CREBRF	-1.63408	3.59357e-82	2.53047e-80
FKBP11	-1.28248	4.04123e-82	2.83496e-80
TNFAIP3	-1.66513	4.81493e-82	3.36502e-80
SIGMAR1	-1.28721	1.26532e-81	8.80984e-80
C9orf142	-2.03501	2.85202e-81	1.97097e-79
LRFN4	-1.99136	5.35767e-81	3.67525e-79
RPS11	-1.24943	1.05458e-80	7.20758e-79
RP11-849F2.7	-1.24086	1.16012e-80	7.89985e-79
2017-09-08	-2.94582	1.2194e-80	8.2732e-79
C12orf57	-1.25821	3.43848e-80	2.31599e-78
LRRK1	-1.47658	4.01239e-80	2.69279e-78
RPS3	-1.2647	4.27357e-80	2.84751e-78
ATHL1	-1.64857	1.41147e-79	9.30472e-78
ITGA8	-1.4746	3.29408e-79	2.15623e-77
RP11-146N23.1	-1.41695	3.65137e-79	2.38172e-77
EFNA5	-2.33864	7.49371e-79	4.87091e-77
RPL26	-1.22171	1.78163e-78	1.14604e-76
CERS4	-1.69458	1.85317e-78	1.18794e-76
IL2RG	-2.01755	2.26281e-78	1.4406e-76
HBB	-7.03627	2.38196e-78	1.51128e-76
TPTE	-3.71703	6.55513e-78	4.13084e-76
ERP44	-1.31138	7.34063e-78	4.61021e-76
ZNF486	-3.11911	1.15157e-77	7.208e-76
RP11-307P5.1	-8.98908	3.30922e-77	2.06438e-75
U47924.31	-1.225	1.00479e-76	6.22635e-75
IFI6	-2.38844	1.82623e-76	1.12416e-74
CTC-513N18.7	-3.68391	1.89298e-76	1.1584e-74
RPL35	-1.20652	1.89432e-76	1.1584e-74
RAB11FIP4	-2.57435	5.26824e-76	3.20054e-74
PTK2	-1.93275	5.63396e-76	3.41157e-74
WNT5B	-1.91123	1.95183e-75	1.17047e-73
PRKG1	-2.00026	2.12213e-75	1.2685e-73
IGKV3-11	-1.21809	2.24727e-75	1.339e-73
ZCCHC6	-1.28009	2.29779e-75	1.36473e-73
TNK2	-1.3825	2.38823e-75	1.41392e-73
BTBD6	-6.57734	4.75016e-75	2.80335e-73
IGSF11	-5.39612	6.42652e-75	3.76874e-73
TPP1	-1.2308	9.43326e-75	5.5146e-73
PVRL3	-2.8757	2.48418e-74	1.44315e-72
RASSF8	-2.53164	2.87906e-74	1.66735e-72
PITPNM1	-1.35851	1.94749e-73	1.12086e-71
ST3GAL6	-1.28725	3.39487e-73	1.94187e-71
LAMC3	-5.51914	6.23102e-72	3.52081e-70
IGKJ1	-1.26176	6.30095e-72	3.54954e-70
IGKC	-1.20011	1.05745e-71	5.92665e-70
AC096579.7	-1.20024	1.05844e-71	5.92665e-70
TSC1	-1.25235	1.20824e-71	6.74508e-70
RPL31	-1.16611	1.33088e-71	7.4075e-70
CAPS	-1.86387	1.80048e-71	9.9913e-70
CERCAM	-1.31201	2.94748e-71	1.63076e-69
REPS2	-3.23284	6.64949e-71	3.65722e-69
CACNB4	-2.57835	7.52974e-71	4.12914e-69
SNX30	-1.48059	9.37423e-71	5.1255e-69
RP4-678D15.1	-7.21944	1.95331e-70	1.06175e-68
RPS14	-1.15503	4.14067e-70	2.23765e-68
DUSP6	-1.28221	4.43179e-70	2.38803e-68
ZNF432	-1.50566	7.17528e-70	3.84405e-68
EIF3F	-1.20834	1.33126e-69	7.09116e-68
NR1D2	-1.22508	2.6958e-69	1.42372e-67
IFI44	-6.72131	3.02895e-69	1.59513e-67
ZNF510	-1.40352	6.60006e-69	3.4562e-67
PAX9	-5.58935	7.19575e-69	3.75756e-67
CTSO	-2.10059	8.13046e-69	4.23376e-67
PTCH1	-1.48575	8.5397e-69	4.43444e-67
RPL27A	-1.15685	1.03429e-68	5.35584e-67
NGFRAP1	-11.0356	3.7039e-68	1.90735e-66
AC097374.2	-3.37008	6.45068e-68	3.31265e-66
ZNF529	-1.70754	1.18173e-67	6.05189e-66
TXNIP	-1.19836	6.53516e-67	3.31936e-65
RPL34	-1.13437	6.97941e-67	3.53535e-65
RNASE6	-3.7854	2.49708e-66	1.26143e-64
EIF5A2	-7.94695	3.74076e-66	1.87441e-64
IL5RA	-7.47702	1.13252e-65	5.61427e-64
RPL3	-1.12037	1.43986e-65	7.08121e-64
HHIP	-3.49481	2.26496e-65	1.11097e-63
HEY2	-1.63844	2.73838e-65	1.33964e-63
STC2	-1.33428	3.34295e-65	1.62684e-63
CES4A	-3.53164	5.23402e-65	2.53387e-63
PARP12	-4.01641	5.4105e-65	2.61142e-63
MAN1C1	-1.9961	5.42232e-65	2.61142e-63
ARHGEF6	-1.32273	1.27441e-64	6.10599e-63
RPL18A	-1.24177	2.18318e-64	1.04065e-62
KCNN4	-2.04811	2.24117e-64	1.06556e-62
PDDC1	-1.19097	2.60363e-64	1.23473e-62
CTSL	-8.69464	2.26665e-63	1.06406e-61
AGPAT4	-2.27972	3.05517e-63	1.43062e-61
WLS	-1.20135	5.07618e-63	2.37101e-61
TCP11L2	-2.70465	5.79188e-63	2.69852e-61
C1S	-2.11315	6.24264e-63	2.90127e-61
RP11-475C16.1	-1.13678	8.20834e-63	3.80531e-61
RPS19	-1.11047	1.04281e-62	4.82236e-61
ATM	-1.26054	2.94316e-62	1.35765e-60
CFHR3	-1.87755	3.64553e-62	1.67749e-60
RPS5	-1.1099	4.22224e-62	1.93806e-60
TMEM145	-4.81137	5.08452e-62	2.32239e-60
GALNT6	-1.66622	2.62525e-61	1.18168e-59
CFHR1	-2.40927	4.06425e-61	1.82498e-59
NAP1L6	-5.96646	4.94705e-61	2.21604e-59
TMC8	-1.08962	6.1404e-61	2.74399e-59
ZNF528	-2.00979	7.38284e-61	3.28342e-59
KIAA0408	-7.32444	1.37929e-60	6.11958e-59
ARHGAP9	-1.18835	1.91429e-60	8.473e-59
PLXNC1	-1.62094	1.99607e-60	8.814e-59
GLUL	-1.98227	2.48035e-60	1.09265e-58
RGS16	-1.87938	2.91594e-60	1.2815e-58
GUCY2D	-2.10954	4.85223e-60	2.12242e-58
FAM73B	-1.47465	5.17153e-60	2.25678e-58
RARB	-3.75614	5.84236e-60	2.54355e-58
AC022431.1	-1.24743	8.67236e-60	3.75802e-58
RPL18	-1.08285	1.43826e-59	6.21795e-58
ADAM22	-1.11019	1.71478e-59	7.39621e-58
OSBPL6	-4.90809	1.72179e-59	7.40929e-58
LINC00094	-1.41685	4.58212e-59	1.95371e-57
CNTRL	-1.10986	5.94221e-59	2.52782e-57
MGST1	-1.14784	9.76169e-59	4.13371e-57
RALGDS	-1.33994	1.08778e-58	4.59589e-57
KIF5A	-1.84891	1.88932e-58	7.9283e-57
KIAA1217	-1.18115	3.39458e-58	1.4181e-56
CYP4F29P	-1.7851	3.52027e-58	1.46731e-56
DDX60L	-1.7587	4.22453e-58	1.75691e-56
MZB1	-1.0614	8.05787e-58	3.33621e-56
PARP8	-1.29186	9.75658e-58	4.03055e-56
AC020606.1	-6.47851	1.15252e-57	4.75065e-56
PACS1	-1.19963	1.21235e-57	4.98619e-56
FAM206A	-1.45914	1.62186e-57	6.65572e-56
TTC28	-1.27728	3.20419e-57	1.30056e-55
ZNF613	-6.59802	5.49016e-57	2.20914e-55
GDF11	-1.68048	1.01089e-56	4.05011e-55
SAMD5	-10.7032	1.19749e-56	4.77712e-55
UNC93B1	-1.51034	1.29447e-56	5.15293e-55
SOCS2-AS1	-4.08762	1.73944e-56	6.8947e-55
ROR2	-2.57802	4.24622e-56	1.66886e-54
RP5-1057J7.1	-1.46846	5.21839e-56	2.03802e-54
PPARA	-1.40701	5.41145e-56	2.10899e-54
AMER2	-7.2181	6.00672e-56	2.33609e-54
ISG15	-2.33048	9.72586e-56	3.77461e-54
CXXC4	-2.8741	2.39382e-55	9.27108e-54
AL354993.1	-8.46277	3.73143e-55	1.44215e-53
DNAH8	-1.33615	4.20451e-55	1.62162e-53
BTBD2	-1.13067	5.33874e-55	2.05481e-53
KCNA5	-5.96258	5.9495e-55	2.28515e-53
IFI44L	-6.87296	6.38381e-55	2.44691e-53
FBXO41	-1.04447	6.59307e-55	2.52192e-53
ZNF439	-3.11356	7.41556e-55	2.8249e-53
PAIP2B	-1.42806	7.92077e-55	3.01119e-53
DIRAS1	-1.70451	8.30167e-55	3.14955e-53
CYP4F32P	-10.6448	8.81264e-55	3.3366e-53
IGKV3D-11	-1.22175	2.19305e-54	8.25281e-53
HSD17B11	-3.06488	2.85345e-54	1.07163e-52
TYRO3	-2.12568	3.89204e-54	1.4558e-52
COQ4	-1.26432	5.93907e-54	2.21701e-52
KLF9	-1.49044	1.12248e-53	4.16503e-52
PERP	-1.00603	1.53069e-53	5.65715e-52
TEX10	-1.04321	2.26827e-53	8.33344e-52
CTD-2396E7.10	-7.62293	2.68281e-53	9.83697e-52
TOP1MT	-1.39172	3.56087e-53	1.30308e-51
MXD4	-1.12766	4.13553e-53	1.5104e-51
LRP5	-5.7718	4.17041e-53	1.52015e-51
ASB2	-3.95378	4.58668e-53	1.66536e-51
ZNF555	-2.46376	5.19523e-53	1.88264e-51
PCNXL2	-1.21561	5.40095e-53	1.95338e-51
CD81	-1.05711	5.80881e-53	2.09681e-51
RPL4	-1.00498	6.19434e-53	2.23164e-51
ADAMTS20	-5.12979	7.10838e-53	2.55599e-51
SASH1	-5.99936	8.46635e-53	3.03841e-51
RPS23	-0.998796	1.24415e-52	4.44783e-51
LINC00996	-2.50729	1.36565e-52	4.84494e-51
KLHL24	-1.47563	1.3767e-52	4.87481e-51
ERC2	-3.15433	2.02294e-52	7.13596e-51
LINC00537	-1.92307	4.30832e-52	1.51402e-50
SLCO4C1	-1.72896	6.98211e-52	2.4398e-50
MAN2B1	-1.09248	7.23152e-52	2.52221e-50
RP11-983P16.4	-1.00996	1.06345e-51	3.69524e-50
MT-TC	-1.23056	1.27782e-51	4.43184e-50
LENG8	-1.02746	2.19093e-51	7.55646e-50
RPL18AP3	-1.14933	2.42573e-51	8.35079e-50
RPL7AP30	-1.72313	2.48061e-51	8.52395e-50
GLIPR2	-2.22501	2.82348e-51	9.68422e-50
EIF4B	-0.975402	3.40947e-51	1.16726e-49
MT-TY	-1.18371	4.61457e-51	1.57404e-49
PCDH9	-2.61161	8.01422e-51	2.72865e-49
PLCB2	-4.73221	9.1036e-51	3.08825e-49
GAB2	-1.1609	1.64464e-50	5.569e-49
LIN7A	-5.88007	2.25269e-50	7.5865e-49
MZF1	-1.28597	2.76713e-50	9.26863e-49
ATG10	-0.973047	2.87675e-50	9.61849e-49
SLC25A6	-1.02962	3.47589e-50	1.16009e-48
UAP1L1	-1.13805	6.23952e-50	2.06761e-48
SIAE	-1.0384	6.50599e-50	2.15207e-48
KIAA1147	-1.02415	1.14595e-49	3.77048e-48
CTD-2653D5.1	-2.75071	1.1789e-49	3.87204e-48
LAIR1	-1.91737	1.18347e-49	3.88019e-48
RPH3A	-2.29664	1.42837e-49	4.66669e-48
RPS18	-1.01933	1.6469e-49	5.35241e-48
EIF3L	-0.966096	1.72654e-49	5.60147e-48
ZBTB48	-1.30111	2.06256e-49	6.67997e-48
INPP4A	-0.977375	4.0544e-49	1.29951e-47
RPLP2	-0.980755	4.54441e-49	1.45405e-47
FAM193B	-1.15627	5.51837e-49	1.76266e-47
PIK3C2G	-6.34976	7.88877e-49	2.5026e-47
STAP1	-3.95232	8.78334e-49	2.77219e-47
RPS25	-0.977135	1.78835e-48	5.62529e-47
MLLT6	-0.968972	2.2e-48	6.8968e-47
DERL3	-1.1092	2.22645e-48	6.96796e-47
RALB	-2.17317	2.323e-48	7.2579e-47
RASSF6	-2.41752	4.77518e-48	1.48446e-46
ZFP37	-1.68264	5.48408e-48	1.70199e-46
ZNF844	-1.81043	7.31104e-48	2.2652e-46
TNKS1BP1	-1.40284	1.72183e-47	5.29948e-46
CAPN1	-1.20588	2.07924e-47	6.3784e-46
VPS13A	-1.02706	2.19203e-47	6.71331e-46
RP11-742N3.1	-0.957422	2.42926e-47	7.41543e-46
LY75	-0.958919	2.45083e-47	7.46901e-46
AC096579.13	-3.87825	2.74793e-47	8.36072e-46
USP20	-1.06795	3.22882e-47	9.8078e-46
PCSK7	-1.01357	3.25465e-47	9.87014e-46
LINC01098	-3.3743	3.55683e-47	1.0769e-45
CTC-273B12.8	-1.42215	3.5992e-47	1.08795e-45
SPRED2	-1.17671	4.62271e-47	1.39507e-45
ZFP36L2	-0.960464	4.79694e-47	1.4453e-45
CCNB1IP1	-1.007	5.36644e-47	1.61167e-45
EEF1B2P3	-1.29019	6.84862e-47	2.04688e-45
C1RL	-1.33672	7.90448e-47	2.35517e-45
RPL3P4	-0.991739	7.90547e-47	2.35517e-45
MXI1	-1.68126	1.08451e-46	3.22576e-45
FNBP1	-1.11486	1.11713e-46	3.31749e-45
TRIM44	-1.10801	1.20083e-46	3.56037e-45
SPRED1	-1.45099	1.22087e-46	3.614e-45
RPL12	-0.934916	1.41659e-46	4.18672e-45
RPL4P4	-0.962226	1.48378e-46	4.37833e-45
IGHV4-34	-2.39959	1.51072e-46	4.45076e-45
PCDHGC3	-2.63596	1.60521e-46	4.72164e-45
MT-TL1	-1.09061	1.87964e-46	5.52016e-45
SP3P	-1.46632	2.51781e-46	7.38268e-45
IL1RAP	-1.784	2.87092e-46	8.39158e-45
PNRC1	-1.12879	3.35037e-46	9.76228e-45
RP11-547I7.1	-5.87175	4.36907e-46	1.27106e-44
ZNF100	-1.48386	4.69097e-46	1.36258e-44
SLC22A9	-2.10486	6.23171e-46	1.79887e-44
PDZRN4	-7.36367	7.58628e-46	2.18311e-44
ZNF550	-1.13531	9.37169e-46	2.68858e-44
MEN1	-0.982923	1.65775e-45	4.74117e-44
DMPK	-1.12289	2.36647e-45	6.7577e-44
ZNF606	-4.10424	2.8863e-45	8.17932e-44
C4orf48	-2.19111	2.90314e-45	8.21452e-44
ZER1	-1.06184	3.05267e-45	8.62449e-44
LY75-CD302	-0.927578	3.45446e-45	9.74484e-44
GIGYF1	-0.959047	3.93064e-45	1.10546e-43
EEF2	-0.939097	5.73168e-45	1.60955e-43
ZNF493	-1.29988	7.7283e-45	2.16369e-43
RNF103	-1.04415	8.59328e-45	2.39864e-43
AGTRAP	-1.55914	8.85146e-45	2.467e-43
ZNF311	-5.60158	1.00463e-44	2.79582e-43
CTC-454I21.3	-2.51621	1.22733e-44	3.40538e-43
C17orf103	-1.42089	1.25979e-44	3.49024e-43
IFIT1	-1.68271	1.46363e-44	4.04292e-43
MARVELD1	-2.19947	2.13438e-44	5.86953e-43
RPS13	-0.93409	2.3264e-44	6.38815e-43
PRKD2	-0.963307	2.68274e-44	7.35576e-43
ZSWIM4	-1.37032	2.79049e-44	7.63995e-43
RPL37	-0.942578	3.37979e-44	9.23975e-43
MYO10	-4.11848	3.59792e-44	9.82164e-43
SWAP70	-1.09407	4.68534e-44	1.27713e-42
CCNG1	-0.977415	4.94484e-44	1.34589e-42
ZNF229	-1.16495	8.14607e-44	2.20751e-42
PRRC2B	-0.908473	1.12965e-43	3.0435e-42
PDE4A	-1.06067	1.17268e-43	3.15487e-42
RPL13	-0.974264	3.46831e-43	9.26377e-42
BIRC3	-1.70851	3.93721e-43	1.04861e-41
RPL13P12	-1.04819	4.28384e-43	1.13929e-41
IFITM2	-1.47452	4.46209e-43	1.185e-41
TBL1X	-0.905574	4.89131e-43	1.29714e-41
LRRC16A	-2.84681	5.80044e-43	1.53604e-41
TMEM198B	-1.15521	6.21336e-43	1.64305e-41
GAS5	-0.970296	7.05345e-43	1.86089e-41
NTRK2	-1.13162	7.05718e-43	1.86089e-41
MAML3	-1.4018	8.78424e-43	2.30975e-41
HDAC5	-0.93392	9.19623e-43	2.41466e-41
PVT1	-1.55523	1.0356e-42	2.71535e-41
PPP1R21	-1.19209	1.2859e-42	3.36689e-41
CLNS1A	-0.903382	2.99185e-42	7.75223e-41
DNAJC12	-1.41514	3.84552e-42	9.92891e-41
RP11-395P17.3	-1.60302	4.55333e-42	1.17239e-40
HKR1	-1.22015	4.68343e-42	1.20422e-40
ZNF383	-1.58843	5.0381e-42	1.29362e-40
DPH7	-1.0491	6.18683e-42	1.5842e-40
MTRNR2L9	-1.03269	6.96043e-42	1.77984e-40
LINC01021	-1.24862	7.08152e-42	1.80832e-40
AL589743.1	-0.998602	7.25202e-42	1.84437e-40
PFDN5	-0.888154	7.25247e-42	1.84437e-40
RP11-20O24.4	-0.934397	8.28e-42	2.1028e-40
TMEM216	-2.18553	9.7562e-42	2.47432e-40
ST6GALNAC4	-0.981535	1.13381e-41	2.87159e-40
GNB2L1	-0.891347	1.28573e-41	3.24312e-40
FBXW5	-1.02753	1.95615e-41	4.92082e-40
RPS15A	-0.895203	2.12897e-41	5.34832e-40
INPP5E	-1.35472	2.34614e-41	5.88594e-40
RPS16	-0.95259	2.63479e-41	6.60118e-40
FCER2	-2.26527	2.65341e-41	6.63889e-40
GMPR	-4.15508	2.66454e-41	6.65776e-40
ZFP90	-4.09831	4.1484e-41	1.031e-39
SSX5	-7.15854	4.50101e-41	1.11714e-39
MIR600HG	-2.04054	5.05927e-41	1.25235e-39
RPS23P8	-0.933322	5.50862e-41	1.35996e-39
CCDC88A	-0.929841	5.55481e-41	1.36955e-39
RP11-106M3.3	-0.888235	7.40105e-41	1.81511e-39
NADSYN1	-1.01351	8.1293e-41	1.98847e-39
MYCBP2	-0.920782	1.24911e-40	3.04339e-39
EPB41L4A-AS1	-1.36197	1.58528e-40	3.85737e-39
CD37	-2.62179	1.86594e-40	4.53435e-39
RHOD	-2.22373	1.94403e-40	4.71795e-39
MT-RNR2	-0.935873	2.01396e-40	4.88129e-39
AL162151.3	-1.14665	2.11308e-40	5.11487e-39
CAMK1D	-0.915179	2.72206e-40	6.56331e-39
ZNF33B	-1.20216	2.82547e-40	6.80382e-39
BCL2	-0.891377	3.46668e-40	8.3263e-39
NMU	-7.1198	4.80781e-40	1.15325e-38
RP11-106M3.2	-0.900284	6.8238e-40	1.63262e-38
RPS27A	-0.859333	7.45566e-40	1.77921e-38
TLE4	-0.906348	7.71012e-40	1.83758e-38
RP3-417G15.1	-0.990805	1.02197e-39	2.42327e-38
LAMB2	-2.72979	1.21254e-39	2.86782e-38
MAMDC4	-1.50755	1.47511e-39	3.47998e-38
BMPR2	-1.60125	1.8776e-39	4.41273e-38
GLYATL1	-5.77838	2.07028e-39	4.85328e-38
RP11-11N9.4	-2.74891	2.32735e-39	5.44905e-38
THBS3	-1.52612	2.73691e-39	6.39988e-38
DYRK1B	-2.30094	2.76405e-39	6.45524e-38
ATG2A	-0.964388	3.02048e-39	7.03642e-38
NCAM1	-4.61331	3.39701e-39	7.90369e-38
ZNF836	-3.79026	3.55124e-39	8.23161e-38
RNF44	-0.870631	4.55661e-39	1.05357e-37
RP11-379K22.3	-5.12643	4.69963e-39	1.08529e-37
LINC00202-2	-1.60678	5.42848e-39	1.25205e-37
ANAPC2	-0.938487	5.76883e-39	1.3289e-37
FAM107B	-1.28465	5.80253e-39	1.33501e-37
SUMO3	-1.16966	6.04872e-39	1.38993e-37
COX7B2	-1.39081	6.18578e-39	1.41968e-37
EPS8L2	-3.11201	6.48977e-39	1.48761e-37
FAM211A-AS1	-0.862254	6.8916e-39	1.57777e-37
FMNL2	-1.70609	7.24042e-39	1.65559e-37
C2orf81	-2.11229	8.14691e-39	1.85375e-37
RTKN	-2.47245	8.28907e-39	1.88379e-37
NCKAP1L	-0.891653	8.45497e-39	1.91914e-37
ARRDC1	-1.12991	1.26501e-38	2.86088e-37
RPS10	-0.84607	1.46531e-38	3.30986e-37
IGHV3-33	-1.17416	1.61208e-38	3.63697e-37
RP11-394J1.2	-1.70491	1.77466e-38	3.9989e-37
DYNC1I1	-7.05121	2.00743e-38	4.51248e-37
KLF15	-1.77764	2.25192e-38	5.05594e-37
CDK10	-0.998794	2.63701e-38	5.90626e-37
TEX15	-1.69266	2.7233e-38	6.0922e-37
SERPINE2	-0.897681	3.20931e-38	7.17079e-37
MTURN	-1.81356	3.25151e-38	7.25638e-37
SLC9A9	-2.50778	3.39035e-38	7.5481e-37
DCLK1	-2.66717	3.40606e-38	7.574e-37
AGTPBP1	-1.0324	3.53298e-38	7.84684e-37
CYP4V2	-3.50756	3.57078e-38	7.92133e-37
LY86-AS1	-7.02132	3.97467e-38	8.79633e-37
HEXA	-0.841941	5.45981e-38	1.20525e-36
RP11-440D17.3	-1.57782	5.54831e-38	1.22207e-36
BRWD1	-0.866688	5.70785e-38	1.25573e-36
ABTB1	-1.40106	5.86999e-38	1.28987e-36
WDTC1	-0.973208	5.91794e-38	1.29887e-36
DOPEY2	-1.92003	7.42646e-38	1.62612e-36
N4BP3	-1.97271	1.02209e-37	2.2275e-36
ZNF845	-1.50922	1.14803e-37	2.49612e-36
CTSC	-0.838261	1.32989e-37	2.88817e-36
BEX4	-3.36223	1.33477e-37	2.89537e-36
URM1	-0.888149	1.5488e-37	3.35573e-36
RPL17	-0.832435	2.43299e-37	5.25312e-36
PAN2	-0.87302	2.48685e-37	5.36318e-36
MAPK11	-1.58475	3.20288e-37	6.89936e-36
IFT46	-1.12483	3.31785e-37	7.13876e-36
NAA35	-0.884408	4.49911e-37	9.66918e-36
ZSWIM6	-1.22478	4.63811e-37	9.9564e-36
KB-1471A8.1	-1.63907	4.72522e-37	1.01317e-35
QTRT1	-0.894364	5.67754e-37	1.21317e-35
IQSEC3	-3.76375	5.90543e-37	1.25897e-35
ST6GALNAC6	-1.30427	6.60522e-37	1.40654e-35
MBTD1	-0.885375	6.6733e-37	1.41941e-35
FBL	-0.838201	6.77118e-37	1.43858e-35
GNG7	-0.906009	7.62529e-37	1.6182e-35
ING4	-1.0246	7.7185e-37	1.63611e-35
PARD3	-0.98484	1.0544e-36	2.2249e-35
ARHGEF25	-1.85995	1.05726e-36	2.2284e-35
FAM211A	-0.899642	1.75673e-36	3.67766e-35
TOB2	-0.933455	1.81959e-36	3.80497e-35
RP11-216M21.7	-1.36993	1.94727e-36	4.06125e-35
ZNF480	-0.969357	1.9487e-36	4.06125e-35
CELSR2	-2.56295	2.1581e-36	4.49261e-35
SECISBP2	-0.877886	2.44183e-36	5.07758e-35
CTD-2396E7.9	-9.93517	2.45302e-36	5.09515e-35
AC009237.8	-1.61036	2.54362e-36	5.27745e-35
AC093106.7	-1.16407	2.58901e-36	5.36562e-35
BAGE2	-2.14284	2.72168e-36	5.6343e-35
DENND1A	-1.02629	2.949e-36	6.09133e-35
RPS28	-0.925363	3.01709e-36	6.22505e-35
MAPRE2	-2.7435	3.25185e-36	6.70198e-35
GABRG1	-2.18668	3.61765e-36	7.43117e-35
NFIA	-1.08941	3.98403e-36	8.17474e-35
RP11-222A11.1	-6.92808	4.77222e-36	9.75551e-35
CCDC181	-3.2796	5.98533e-36	1.22004e-34
FMO3	-4.85169	6.94467e-36	1.41249e-34
MOXD1	-0.823574	6.9671e-36	1.4155e-34
COMMD6	-1.064	7.82613e-36	1.58829e-34
ALDH1L2	-1.0212	8.24742e-36	1.67015e-34
CDK20	-2.06184	9.00623e-36	1.82183e-34
ZNF28	-6.09704	1.08532e-35	2.19068e-34
RPL29	-0.804411	1.15183e-35	2.31989e-34
ZNF619	-1.10947	1.30141e-35	2.61831e-34
CD3G	-5.76562	1.40325e-35	2.82016e-34
RPL5	-0.812701	1.45587e-35	2.92225e-34
AC073610.5	-0.839408	1.4572e-35	2.92225e-34
SYTL1	-4.83783	1.55215e-35	3.10933e-34
TMEM150A	-1.7125	1.56292e-35	3.12752e-34
SLC8A1	-4.33895	2.31735e-35	4.62723e-34
RPS10-NUDT3	-0.800372	2.8904e-35	5.75912e-34
SNX29	-0.891017	3.35964e-35	6.67976e-34
DGKH	-1.03198	3.78175e-35	7.51098e-34
DDX58	-1.52773	4.2913e-35	8.48674e-34
SLC12A6	-0.879203	4.40132e-35	8.69506e-34
KIAA0368	-0.820575	4.64094e-35	9.15871e-34
FBXO25	-0.931448	6.42075e-35	1.26442e-33
VMAC	-1.44859	1.082e-34	2.12176e-33
CELF6	-2.02935	1.09864e-34	2.15213e-33
ELOVL6	-0.841159	1.11386e-34	2.17966e-33
AC016885.1	-5.38469	1.17432e-34	2.29554e-33
AC006449.1	-1.24318	1.1902e-34	2.32414e-33
FERMT1	-1.18202	1.23342e-34	2.40601e-33
CCBL1	-1.40259	1.31737e-34	2.56708e-33
DNLZ	-1.032	1.35137e-34	2.63056e-33
ACTR1B	-0.882458	1.65255e-34	3.20677e-33
TNRC6C-AS1	-1.70991	1.9635e-34	3.80223e-33
BBS1	-1.36905	2.32246e-34	4.49267e-33
PMPCA	-0.835527	2.52723e-34	4.8837e-33
JUP	-1.88061	2.61343e-34	5.04504e-33
MMP11	-1.80624	2.61886e-34	5.05028e-33
RPS27	-0.871784	3.65728e-34	7.0309e-33
TSTD2	-0.91683	3.66661e-34	7.04156e-33
SLC15A2	-1.53221	3.74216e-34	7.17922e-33
ANKFN1	-2.81229	4.12239e-34	7.90055e-33
SDC4	-2.53835	4.93834e-34	9.43513e-33
RARG	-2.67296	5.0275e-34	9.5956e-33
HOMER2P1	-4.53231	5.19492e-34	9.90498e-33
NOL8	-0.83813	5.9287e-34	1.12925e-32
ACY3	-1.59871	6.17166e-34	1.17432e-32
SDC1	-0.849813	6.55116e-34	1.24398e-32
SIDT2	-1.00499	6.87874e-34	1.30486e-32
SLCO5A1	-1.10272	7.46703e-34	1.41357e-32
ZNF740	-0.81165	9.11987e-34	1.71946e-32
ENO2	-1.45632	1.06916e-33	2.01171e-32
RP11-100L22.2	-6.00042	1.15578e-33	2.17249e-32
RPL28	-0.870999	1.22737e-33	2.30473e-32
RPS29	-0.777673	1.3691e-33	2.56828e-32
ACVR2B	-0.88506	1.40279e-33	2.62618e-32
PPP1R13L	-1.40013	1.59101e-33	2.97554e-32
MAN2C1	-0.831128	1.76688e-33	3.30114e-32
RPLP1	-0.787067	1.84444e-33	3.44258e-32
ZNF701	-9.7729	1.86448e-33	3.47649e-32
RPL36	-0.781943	1.96489e-33	3.65639e-32
ODF2	-0.813354	2.18139e-33	4.05115e-32
TNS4	-3.63945	2.30346e-33	4.27359e-32
GAMT	-1.18772	2.41726e-33	4.48024e-32
LETMD1	-0.900967	2.50744e-33	4.64277e-32
AKNA	-0.859662	2.74142e-33	5.06088e-32
SURF1	-0.831359	3.11335e-33	5.7361e-32
CAMKK1	-2.55916	3.45794e-33	6.36466e-32
ANKRD36BP2	-5.44762	3.61252e-33	6.64261e-32
CLUHP3	-1.25187	3.72854e-33	6.84917e-32
PDK1	-0.824137	5.04123e-33	9.20594e-32
GRAMD4	-0.935983	6.2743e-33	1.1424e-31
EIF3FP3	-1.1277	6.94458e-33	1.26074e-31
RABL2B	-1.27275	7.37237e-33	1.3371e-31
IMPACT	-0.797466	8.10561e-33	1.46865e-31
TGIF2LY	-9.73463	8.1998e-33	1.48427e-31
AC005306.3	-1.13455	8.27988e-33	1.49731e-31
FADS3	-1.58125	9.6349e-33	1.73896e-31
CROCC	-1.30912	9.80655e-33	1.76822e-31
NPAS3	-1.20686	1.40769e-32	2.5284e-31
RPL23	-0.767326	1.41669e-32	2.54212e-31
KDM3A	-0.814293	1.62143e-32	2.90669e-31
TMEM261	-1.04614	1.95928e-32	3.50559e-31
RPL35P2	-1.16056	2.01595e-32	3.60005e-31
RP11-553A10.1	-5.92782	2.31121e-32	4.11941e-31
RP11-555H23.1	-3.15146	2.33382e-32	4.15174e-31
IGFBP6	-1.49447	2.5801e-32	4.58548e-31
FBXL19-AS1	-1.53441	2.77e-32	4.91826e-31
GPM6A	-4.79132	2.77588e-32	4.92402e-31
CTC-338M12.9	-5.66764	2.97923e-32	5.26963e-31
IQCB1	-0.846432	4.02929e-32	7.09324e-31
TTLL3	-0.944319	4.32029e-32	7.58396e-31
PFKFB3	-1.14818	4.59461e-32	8.0579e-31
NAV1	-1.19447	5.61351e-32	9.81704e-31
FAM149A	-9.69435	5.81264e-32	1.01462e-30
GLIS3	-1.99353	6.27149e-32	1.09164e-30
TRIM16L	-1.05937	6.42107e-32	1.11663e-30
EIF2AK3	-0.797753	7.46434e-32	1.29563e-30
FUBP3	-0.779082	7.92155e-32	1.37243e-30
EEF1A1	-0.767513	8.08453e-32	1.39806e-30
CARD9	-0.982351	8.73859e-32	1.50976e-30
RPL24	-0.759172	8.9754e-32	1.54923e-30
EPB41L1	-1.25082	9.43139e-32	1.62643e-30
LINC00383	-3.97887	9.95074e-32	1.71282e-30
SPOCK2	-1.69424	1.07027e-31	1.83884e-30
MCF2L	-2.44195	1.15515e-31	1.98285e-30
ZNF189	-1.14985	1.1897e-31	2.04026e-30
ARHGAP32	-3.25122	1.29631e-31	2.21901e-30
TEP1	-0.899292	1.38944e-31	2.37405e-30
NDOR1	-0.876086	1.39997e-31	2.38985e-30
DAPK1	-1.00326	1.72795e-31	2.94703e-30
CMTM8	-2.20748	1.89774e-31	3.23364e-30
DNAJC25	-1.03234	1.91945e-31	3.26764e-30
ACP5	-2.00871	1.96875e-31	3.3485e-30
ZNF780A	-1.03238	2.01855e-31	3.43006e-30
JAM2	-3.00248	2.04979e-31	3.47997e-30
RPL17-C18orf32	-0.759459	2.16432e-31	3.67105e-30
LPCAT4	-0.82463	2.32892e-31	3.94664e-30
CDR1	-4.64225	2.71077e-31	4.58414e-30
DAK	-0.789199	2.77116e-31	4.679e-30
RPL32	-0.756387	2.7785e-31	4.68715e-30
KLHL13	-2.68997	2.97069e-31	5.00681e-30
ERCC6L2	-1.00863	3.06292e-31	5.15758e-30
CADM1	-0.815141	3.33972e-31	5.61859e-30
CTD-2521M24.9	-1.33755	3.7228e-31	6.2574e-30
MEF2C	-0.767951	3.93972e-31	6.61005e-30
TNFSF13B	-2.04783	3.98093e-31	6.67317e-30
RP11-658F2.8	-1.5311	4.66247e-31	7.79454e-30
PLCB3	-1.34391	6.21164e-31	1.03657e-29
[truncated: 2,766 more rows]
