# Supplementary material for: Identification of lenalidomide resistance pathways in myeloma and targeted resensitization using cereblon replacement, inhibition of STAT3 or targeting of IRF4
Source: Blood Cancer J. 2019 Feb 11;9(2):19. doi: 10.1038/s41408-019-0173-0 (PMC6370766; doi:10.1038/s41408-019-0173-0)
Supplement: Supplementary file 3 — Top canonical pathways enriched with the genes up-regulated in XG1LenRes [file 41408_2019_173_MOESM3_ESM.xls]

## Sheet: Sheet0
Ingenuity Canonical Pathways	p-value	Molecules
Hepatic Fibrosis / Hepatic Stellate Cell Activation	4.46684e-07	COL4A5,FLT1,EDNRB,COL4A6,COL9A3,MMP13,IL6,MET,TLR4,CCL2,COL6A3,ACTA2,IL10RA,COL24A1,VEGFD,COL11A1,PDGFD,MMP1,AGT
TREM1 Signaling	2.81838e-05	ITGB1,NLRC5,TLR4,CCL2,NLRP14,LAT2,CD86,IL6,STAT3,NLRP2
HGF Signaling	0.000245471	MET,ITGB1,MAP3K9,ELF4,FOS,JUN,CDKN1A,PIK3CD,IL6,STAT3,KLB
IL-17A Signaling in Fibroblasts	0.000288403	FOS,JUN,CCL2,IL6,MMP1,IL17A
T Helper Cell Differentiation	0.000691831	IL21R,IL10RA,FCER1G,CD86,IL6,STAT3,BCL6,IL17A
Reelin Signaling in Neurons	0.000758578	ITGB1,BLK,MAP3K9,APBB1,ARHGEF5,PIK3CD,ARHGEF9,KLB,CDK5R1
ILK Signaling	0.000776247	ITGB1,FOS,SNAI2,JUN,ACTA2,MUC1,PPM1L,RHOU,VEGFD,PIK3CD,KRT18,ITGB4,TMSB10/TMSB4X,KLB
GADD45 Signaling	0.00138038	CCNE2,GADD45B,CCND2,CDKN1A
JAK/Stat Signaling	0.00162181	SOCS3,FOS,JUN,CDKN1A,PIK3CD,IL6,STAT3,KLB
IL-10 Signaling	0.00213796	SOCS3,FOS,JUN,BLVRA,IL10RA,IL6,STAT3
GDNF Family Ligand-Receptor Interactions	0.00398107	DOK5,FOS,JUN,GDNF,DOK2,PIK3CD,KLB
MSP-RON Signaling Pathway	0.00467735	CSF2RB,TLR4,ACTA2,CCL2,PIK3CD,KLB
LXR/RXR Activation	0.00501187	C4A/C4B,SCD,TLR4,CCL2,SREBF1,MYLIP,IL6,ABCA1,AGT
Macropinocytosis Signaling	0.0057544	MET,ITGB1,PIK3CD,ITGB4,PDGFD,CSF1R,KLB
Tec Kinase Signaling	0.00588844	ITGB1,BLK,FOS,TLR4,GNA15,ACTA2,RHOU,FCER1G,PIK3CD,STAT3,KLB
Prolactin Signaling	0.00645654	SOCS3,FOS,JUN,PRL,PIK3CD,STAT3,KLB
IL-8 Signaling	0.00660693	RAC2,FOS,CCND2,JUN,FLT1,RHOU,VEGFD,HBEGF,PIK3CD,KLB,OPN1SW,PLD1
PI3K Signaling in B Lymphocytes	0.00724436	PTPRC,BLK,FOS,TLR4,PLCB4,JUN,DAPP1,CD180,PIK3CD
Thrombopoietin Signaling	0.0074131	FOS,THPO,JUN,PIK3CD,STAT3,KLB
PPARα/RXRα Activation	0.00812831	ADCY2,PLCB4,JUN,GNA15,ACVR1,CYP2C18,IL6,ACVR1C,ABCA1,CYP2C19,PPARGC1A
CD28 Signaling in T Helper Cells	0.00831764	PTPRC,FOS,JUN,LAT,FCER1G,CD86,PIK3CD,CTLA4,KLB
eNOS Signaling	0.00851138	ADCY2,FLT1,HSPA1A/HSPA1B,CAV1,VEGFD,PIK3CD,AQP6,KLB,GUCY1B3,HSPA1L
Role of IL-17A in Arthritis	0.00870964	CCL2,MMP13,PIK3CD,KLB,MMP1,IL17A
PKCθ Signaling in T Lymphocytes	0.00870964	MAP3K9,RAC2,FOS,JUN,LAT,FCER1G,CD86,PIK3CD,KLB
Role of Macrophages, Fibroblasts and Endothelial Cells in Rheumatoid Arthritis	0.00870964	FOS,TLR4,SOCS3,PLCB4,JUN,CCL2,IL32,MMP13,VEGFD,PIK3CD,STAT3,IL6,PDGFD,KLB,MMP1,IL17A
HMGB1 Signaling	0.00912011	FOS,TLR4,JUN,CCL2,RHOU,PIK3CD,IL6,KLB,IL17A
Crosstalk between Dendritic Cells and Natural Killer Cells	0.00954993	CSF2RB,TLR4,ACTA2,MICB,CD86,IL6,IL2RB
p53 Signaling	0.00954993	TP53INP1,GADD45B,SNAI2,CCND2,JUN,CDKN1A,PIK3CD,KLB
Altered T Cell and B Cell Signaling in Rheumatoid Arthritis	0.01	TLR4,SPP1,FCER1G,CD86,TNFRSF13B,IL6,IL17A
PDGF Signaling	0.01	FOS,JUN,CAV1,PIK3CD,STAT3,PDGFD,KLB
