# Supplementary material for: Identification of lenalidomide resistance pathways in myeloma and targeted resensitization using cereblon replacement, inhibition of STAT3 or targeting of IRF4
Source: Blood Cancer J. 2019 Feb 11;9(2):19. doi: 10.1038/s41408-019-0173-0 (PMC6370766; doi:10.1038/s41408-019-0173-0)
Supplement: Supplementary file 4 — Author Meta Data [file 41408_2019_173_MOESM4_ESM.txt]

TITLE

Identification of resistance and targeted rescue using CRBN replacement, inhibition of STAT3 or targeting of the IRF4 pathway

AUTHOR/ORCID/PRIMARY AFFILIATION

Yuan Xiao Zhu, null
Mayo Clinic, Division of Hematology, Scottsdale, Arizona, United States

Chang-Xin Shi, null
Mayo Clinic, Division of Hematology, Scottsdale, AZ, United States

Laura Bruins, null
Mayo Clinic, Division of Hematology, Scottsdale, AZ, United States

Xuewei Wang, null
Mayo Clinic, 2 Division of Biomedical Statistics and Informatics, Department of Health    Sciences Research, Rochester, Minnesota, United States

Daniel L Riggs, null
Mayo Clinic, Division of Hematology, Sottsdale, Arizina, United States

Brooke Porter, null
Mayo Clinic, Division of Hematology, Scottsdale, Arizona, United States

Jonathan M Ahmann, null
Mayo Clinic, Division of Hematology, Scottsdale, Arizona, United States

Cecilia Bonolo de Campos, null
Mayo Clinic, Division of Hematology, Scottsdale, Arizona, United States

Esteban Braggio, null
Mayo Clinic, Department of Biochemistry and Molecular Biology, Scottsdale, AZ, United States

Peter Leif Bergsagel, 0000-0003-1523-7388
Mayo Clinic in Arizona, Hematology Oncology, Scottsdale, AZ, United States

A. Keith Stewart, null
Mayo Clinic, Division of Hematology, Scottsdale, AZ, United States

FUNDING DETAILS
A. Keith Stewart, DH | National Institute for Health Research (NIHR), Funder id 501100000272, RO1CA183968-01A


AUTHOR CONTRIBUTIONS
